# Supplementary material for: LncRNA PCIR Is an Oncogenic Driver via Strengthen the Binding of TAB3 and PABPC4 in Triple Negative Breast Cancer
Source: Front Oncol. 2021 May 3;11:630300. doi: 10.3389/fonc.2021.630300 (PMC8128249; doi:10.3389/fonc.2021.630300)
Supplement: Supplementary file 1 [file DataSheet_1.xlsx]

## Sheet: Sheet1
Screened the candidated Long non-coding RNAs form TCGA data
GeneSymbol	Tumor	Normalized	type	seqname	source	RNAlength	chrom
RP11-214F16.8	850.516	4.80752	noncoding RNA	NR_038257	RefSeq	565	chr13
LOC645249	635.089	4.227	noncoding RNA	NR_038835	RefSeq	992	chr7
SNHG3	65.3096	6.56441	noncoding RNA	NR_036473	RefSeq	2346	chr1
LINC00160	771.158	3.35915	noncoding RNA	NR_024351	RefSeq	694	chr21

## Sheet: Sheet3
RNA-sequencing (RNA-seq) data from the TCGA database
the TCGA database	seqname	Tumor(Average)	Normal(Average)	type	source	RNAlength	chrom
XLOC_003181	TCONS_00007196	262230	17.9287	noncoding	TCONS	828	chr3
CTD-2574D22.4	ENST00000567795	68098.1	15.5133	noncoding	gencode	2270	chr16
LINC00493	ENST00000435844	57700.7	15.7732	noncoding	gencode	502	chr20
LOC647979	NR_027451	47948	15.4972	noncoding	RefSeq	5378	chr20
PDHB	NR_033384	44383.1	15.3401	noncoding	RefSeq	1614	chr3
DQ591995	uc021yys.1	38993.9	14.7076	noncoding	UCSC_knowngene	1470	chr6
RPL18	NR_073022	27917.2	14.303	noncoding	RefSeq	885	chr19
PMS2L2	uc011kep.2	14942	13.3356	noncoding	UCSC_knowngene	522	chr7
RP11-25C19.1	ENST00000420207	12585.6	13.5338	noncoding	gencode	483	chr10
RP5-1171I10.4	ENST00000582348	11960.7	13.2381	noncoding	gencode	558	chr17
RP13-580F15.2	ENST00000577064	11643.2	13.4813	noncoding	gencode	575	chr17
TIMM8B	NR_028383	6926.86	12.6431	noncoding	RefSeq	1155	chr11
PLAC2	NR_027064	6844.87	10.8617	noncoding	RefSeq	3693	chr19
AC016629.2	ENST00000473164	6348.38	12.5153	noncoding	gencode	944	chr19
RP11-629O1.2	ENST00000561761	5179.37	11.8606	noncoding	gencode	1546	chr8
CTD-2007A10.1	ENST00000557784	5147.99	12.2945	noncoding	gencode	555	chr14
RP11-175K6.1	ENST00000523301	5073.88	10.8375	noncoding	gencode	568	chr5
RP11-64K12.2	ENST00000560415	4539.12	11.5931	noncoding	gencode	594	chr15
RP1-56J10.8	ENST00000432130	4469.43	11.821	noncoding	gencode	249	chr22
XLOC_014405	TCONS_00029733	3609.09	11.7799	noncoding	TCONS	515	chr22
TMEM198B	ENST00000487582	3313.93	11.4289	noncoding	gencode	1581	chr12
BX248398.1	ENST00000457645	2846.49	10.9067	noncoding	gencode	554	chr1
LINC00312	NR_024065	2076.61	10.6372	noncoding	RefSeq	2903	chr3
SMA4	uc011crg.2	2051.64	10.7283	noncoding	UCSC_knowngene	2025	chr5
AC004863.6	ENST00000447563	1865.52	10.7616	noncoding	gencode	3824	chr7
RP11-160E2.20	ENST00000583141	1831.08	7.10473	noncoding	gencode	1623.06	chr17
RP11-61I13.3	ENST00000420293	1824.09	7.10096	noncoding	gencode	1621.16	chr6
XLOC_010469	TCONS_00021870	1820.6	7.09908	noncoding	TCONS	1620.22	chr13
STAG3L2	ENST00000456375	1817.1	7.0972	noncoding	pseudogene	1619.27	chr7
LOC100127889	NR_024471	1810.11	7.09343	noncoding	RefSeq	1617.37	chr20
XLOC_002429	TCONS_00003415	1806.61	7.09155	noncoding	TCONS	1616.42	chr3
XLOC_002900	TCONS_00005074	1803.12	7.08966	noncoding	TCONS	1615.47	chr4
AC020594.5	ENST00000437680	1802.05	10.6096	noncoding	gencode	338	chr2
RABGAP1L-IT1	ENST00000414890	1789.14	7.08213	noncoding	gencode	1611.68	chr1
RP13-580F15.3	ENST00000577064	1785.64	7.08025	noncoding	gencode	1610.73	chr17
CTA-211A9.6	ENST00000450963	1782.15	7.07837	noncoding	gencode	1609.79	chr22
AK094859	uc001kyd.1	1734.59	9.0566	noncoding	UCSC_knowngene	2743	chr10
LOC126537	uc010xow.3	1722.73	7.04636	noncoding	UCSC_knowngene	1593.66	chr19
RP5-930J4.5	ENST00000413452	1719.23	7.04448	noncoding	gencode	1592.72	chr1
LOC283548	uc001wuo.4	1715.74	7.0426	noncoding	UCSC_knowngene	1591.77	chr14
RP11-735B13.2	ENST00000491850	1712.24	7.04071	noncoding	gencode	1590.82	chr3
LOC731276	NR_029402	1708.75	7.03883	noncoding	RefSeq	1589.87	chr1
GS1-124K5.4	ENST00000452565	1707.87	10.6383	noncoding	gencode	454	chr7
RP11-1C8.7	ENST00000577199	1705.25	7.03695	noncoding	gencode	1588.92	chr8
RP11-199O14.2	ENST00000415932	1701.75	7.03507	noncoding	gencode	1587.97	chr20
AC073071.2	ENST00000412410	1698.26	7.03318	noncoding	gencode	1587.03	chr7
AC009133.15	ENST00000566537	1691.27	7.02942	noncoding	gencode	1585.13	chr16
RP11-627G23.2	ENST00000532886	1687.77	7.02754	noncoding	gencode	1584.18	chr11
RP11-141O11.3	ENST00000505371	1684.28	7.02565	noncoding	gencode	1583.23	chr5
LINC00519	ENST00000491317	1680.78	7.02377	noncoding	gencode	1582.28	chr6
XLOC_002901	TCONS_00006294	1677.29	7.02189	noncoding	TCONS	1581.34	chr3
CTC-471C19.3	ENST00000568962	1673.79	7.02	noncoding	gencode	1580.39	chr5
ANKRD36BP2	ENST00000393515	1671.4	9.76921	noncoding	gencode	1737	chr2
RP11-334A14.9	ENST00000439621	1670.3	7.01812	noncoding	gencode	1579.44	chr1
RP13-582O9.6	ENST00000518073	1666.8	7.01624	noncoding	gencode	1578.49	chr8
HIST1H2APS3	ENST00000454426	1663.31	7.01436	noncoding	pseudogene	1577.54	chr6
XLOC_011827	TCONS_00024509	1656.32	7.01059	noncoding	TCONS	1575.65	chr16
RNF185	NR_024212	1649.32	7.00683	noncoding	RefSeq	1573.75	chr22
LOC728613	uc003jcs.3	1629.18	10.0818	noncoding	UCSC_knowngene	1056	chr5
RP1-71H24.1	ENST00000552784	1621.36	6.99176	noncoding	gencode	1566.16	chr12
XLOC_001985	TCONS_00004142	1617.87	6.98988	noncoding	TCONS	1565.21	chr2
RP11-214F16.4	ENST00000435886	1614.37	6.988	noncoding	gencode	1564.27	chr13
RP11-423H2.6	ENST00000410514	1607.38	6.98423	noncoding	gencode	1562.37	chr5
RP11-1016B18.2	ENST00000457881	1603.89	6.98235	noncoding	gencode	1561.42	chr12
XLOC_011604	TCONS_00024213	1600.39	6.98047	noncoding	TCONS	1560.47	chr15
TCAM2P	ENST00000273101	1593.4	6.9767	noncoding	gencode	1558.58	chr17
RP11-424I19.3	ENST00000368239	1589.9	6.97482	noncoding	gencode	1557.63	chr15
LINC00313	NR_024066	1586.41	6.97294	noncoding	RefSeq	1556.68	chr3
XLOC_032381	TCONS_00067696	1582.91	6.97105	noncoding	TCONS	1555.73	chr17
XLOC_022387	TCONS_00046631	1579.42	6.96917	noncoding	TCONS	1554.78	chr2
RP1-81D8.4	ENST00000447703	1575.92	6.96729	noncoding	gencode	1553.84	chr6
SMA5	uc011crg.3	1572.43	6.96541	noncoding	UCSC_knowngene	1552.89	chr5
AC002331.2	ENST00000443373	1568.93	6.96352	noncoding	gencode	1551.94	chr16
AC005740.5	ENST00000520882	1547.96	6.95223	noncoding	gencode	1546.25	chr5
RP11-284A20.2	ENST00000509456	1544.46	6.95035	noncoding	gencode	1545.3	chr5
RP13-476E20.2	ENST00000429053	1540.97	6.94846	noncoding	gencode	1544.35	chr6
XLOC_005051	TCONS_00010531	1537.47	6.94658	noncoding	TCONS	1543.4	chr5
AX746835	uc004asn.2	1533.98	6.9447	noncoding	UCSC_knowngene	1542.46	chr9
GRM7-AS1	ENST00000427273	1526.99	6.94093	noncoding	gencode	1540.56	chr3
RP11-909N17.4	ENST00000519762	1523.49	6.93905	noncoding	gencode	1539.61	chr8
FLJ31486	NR_033835	1520	6.93717	noncoding	RefSeq	1538.66	chr12
RP11-503C24.3	ENST00000139335	1516.5	6.93528	noncoding	gencode	1537.71	chr6
RP11-85A1.4	ENST00000281839	1513.01	6.9334	noncoding	gencode	1536.77	chr10
XLOC_010857	TCONS_00023009	1506.02	6.92964	noncoding	TCONS	1534.87	chr14
LSM1	NR_045493	1495.53	6.92399	noncoding	RefSeq	1532.02	chr8
RP11-629O1.2	ENST00000561761	1478.05	6.91457	noncoding	gencode	1527.28	chr8
HOXD-AS2	ENST00000549329	1474.56	6.91269	noncoding	gencode	1526.33	chr2
XLOC_010856	TCONS_00023008	1473.59	10.5139	noncoding	TCONS	358	chr14
BC041872	uc002jak.3	1467.57	6.90893	noncoding	UCSC_knowngene	1524.44	chr17
RP11-395P13.4	ENST00000502276	1464.07	6.90704	noncoding	gencode	1523.49	chr5
LOC389635	NR_024421	1460.58	6.90516	noncoding	RefSeq	1522.54	chr12
XLOC_001125	TCONS_00001757	1457.08	6.90328	noncoding	TCONS	1521.59	chr1
RP11-366M4.4	ENST00000703969	1453.59	6.90139	noncoding	gencode	1520.64	chr4
RP5-828K20.3	ENST00000609622	1450.09	6.89951	noncoding	gencode	1519.7	chr20
XLOC_013771	TCONS_00028418	1446.6	6.89763	noncoding	TCONS	1518.75	chr20
PCBP1-AS2	ENST00000420309	1443.1	6.89575	noncoding	gencode	1517.8	chr2
ELMO2P2	ENST00000559072	1439.61	6.89386	noncoding	pseudogene	1516.85	chr15
RP11-240D10.4	ENST00000416119	1432.61	6.8901	noncoding	gencode	1514.95	chr1
GLYCTK	NR_026699	1429.12	6.88822	noncoding	RefSeq	1514.01	chr3
GLYCTK	NR_026699	1425.62	6.88633	noncoding	RefSeq	1513.06	chr3
ZNF543	ENST00000462524	1422.13	6.88445	noncoding	gencode	1512.11	chr19
RP11-312O7.3	ENST00000429210	1418.63	6.88257	noncoding	gencode	1511.16	chr1
CNTN4-AS1	ENST00000442749	1404.65	6.87504	noncoding	gencode	1507.37	chr3
RP11-217E13.2	ENST00000503037	1401.16	6.87315	noncoding	gencode	1506.42	chr4
XLOC_004626	TCONS_00010163	1397.66	6.87127	noncoding	TCONS	1505.47	chr5
AX747592	uc003gcs.1	1390.67	6.86751	noncoding	UCSC_knowngene	1503.57	chr4
AC005152.3	ENST00000533180	1387.18	6.86562	noncoding	gencode	1502.63	chr17
XLOC_007303	TCONS_00015932	1383.68	6.86374	noncoding	TCONS	1501.68	chr9
CTA-276F8.3	ENST00000570581	1380.18	6.86186	noncoding	gencode	1500.73	chr16
CFLAR-AS1	ENST00000474886	1352.22	6.8468	noncoding	gencode	1493.14	chr2
MGC27346	NR_070478	1348.73	6.84491	noncoding	RefSeq	1492.2	chr7
LOC648988	NR_058347	1345.23	6.84303	noncoding	RefSeq	1491.25	chr5
CTC-384G19.2	ENST00000446516	1341.74	6.84115	noncoding	gencode	1490.3	chr5
BX571672.6	ENST00000427309	1338.24	6.83927	noncoding	gencode	1489.35	chr1
RP11-14N7.3	ENST00000294715	1334.75	6.83738	noncoding	gencode	1488.4	chr1
NDUFAF5	NR_029377	1332.1	9.92535	noncoding	RefSeq	2409	chr20
CTC-297N7.11	ENST00000584139	1331.25	6.8355	noncoding	gencode	1487.45	chr17
RP11-1000B6.4	ENST00000564670	1327.75	6.83362	noncoding	gencode	1486.51	chr15
ARHGEF26-AS2	ENST00000467912	1324.26	6.83174	noncoding	gencode	1485.56	chr3
LSM1	NR_045493	1323.24	9.67291	noncoding	RefSeq	883	chr8
RP11-352B15.2	ENST00000562769	1320.76	6.82985	noncoding	gencode	1484.61	chr16
XLOC_009405	TCONS_00019602	1317.27	6.82797	noncoding	TCONS	1483.66	chr11
RP11-141M1.2	ENST00000443577	1313.77	6.82609	noncoding	gencode	1482.71	chr13
GPX2	NR_046321	1303.29	6.82044	noncoding	RefSeq	1479.87	chr14
XLOC_020585	TCONS_00043791	1299.79	6.81856	noncoding	TCONS	1478.92	chrX
XLOC_014271	TCONS_00030473	1296.3	6.81667	noncoding	TCONS	1477.97	chr2
RP11-412P11.2	ENST00000506426	1292.8	6.81479	noncoding	gencode	1477.02	chr4
LOC647947	uc002lal.2	1289.31	6.81291	noncoding	UCSC_knowngene	1476.07	chr18
HOXA12-AS	ENST00000517724	1282.32	6.80914	noncoding	gencode	1474.18	chr7
XLOC_014419	TCONS_00029746	1278.82	6.80726	noncoding	TCONS	1473.23	chr22
CTD-2263F21.1	ENST00000510137	1277.44	9.769	noncoding	gencode	337	chr5
RP11-4F22.3	ENST00000583422	1275.32	6.80538	noncoding	gencode	1472.28	chr17
XLOC_000087	TCONS_00000862	1268.33	6.80161	noncoding	TCONS	1470.38	chr1
PI4KAP2	uc010gsg.3	1264.84	6.79973	noncoding	UCSC_knowngene	1469.44	chr22
XLOC_021804	TCONS_00045366	1261.34	6.79785	noncoding	TCONS	1468.49	chr20
XLOC_017708	TCONS_00036817	1257.85	6.79596	noncoding	TCONS	1467.54	chr11
TMEM161B-AS2	NR_039995	1254.35	6.79408	noncoding	RefSeq	1466.59	chr5
XLOC_007598	TCONS_00016208	1250.86	6.7922	noncoding	TCONS	1465.64	chr9
AC004863.7	ENST00000447564	1247.36	6.79032	noncoding	gencode	1464.69	chr7
RP11-426L16.9	ENST00000279219	1240.37	6.78655	noncoding	gencode	1462.8	chr1
RP11-454P21.2	ENST00000356362	1236.88	6.78467	noncoding	gencode	1461.85	chr5
XLOC_013027	TCONS_00026975	1233.38	6.78278	noncoding	TCONS	1460.9	chr19
AP000640.11	ENST00000525337	1229.89	6.7809	noncoding	gencode	1459.95	chr11
RP11-253M7.5	ENST00000558702	1226.39	6.77902	noncoding	gencode	1459	chr15
RP3-428L16.2	ENST00000417479	1222.89	6.77714	noncoding	gencode	1458.06	chr6
SH3GL4	NR_026800	1219.4	6.77525	noncoding	RefSeq	1457.11	chr15
RP11-14N7.2	ENST00000294715	1203.64	9.72844	noncoding	gencode	268	chr1
RP11-383J24.5	ENST00000519861	1148.83	9.63698	noncoding	gencode	359	chr8
ZFP91-CNTF	NR_024091	1134.03	9.47809	noncoding	RefSeq	3544	chr11
MIR3179-3	ENST00000552753	1132.73	10.1269	noncoding	gencode	543	chr16
RP11-356K23.2	ENST00000556926	980.614	9.61612	noncoding	gencode	458	chr14
uc.340	uc.340-	966.843	9.79825	noncoding	UCR	259	chr12
TMEM161B-AS1	NR_039994	957.891	9.58394	noncoding	RefSeq	689	chr5
RRN3P2	uc002dsg.4	951.026	9.53684	noncoding	UCSC_knowngene	2265	chr16
GBP1P1	ENST00000394662	907.003	9.27128	noncoding	pseudogene	1740	chr1
RPL32P3	ENST00000507287	879.579	9.61403	noncoding	gencode	1555	chr3
AC092214.10	ENST00000421648	854.029	9.71258	noncoding	gencode	484	chr7
AC002519.6	ENST00000569756	844.51	9.55214	noncoding	gencode	551	chr16
RNF216P1	ENST00000404404	829.887	9.35289	noncoding	pseudogene	2427	chr7
XLOC_013612	TCONS_00028268	824.493	9.63705	noncoding	TCONS	1268	chr20
RP11-322M19.1	ENST00000366446	768.445	9.43779	noncoding	gencode	819	chr10
RP3-473L9.4	ENST00000548846	762.401	9.43079	noncoding	gencode	209	chr12
CD27-AS1	ENST00000417058	712.884	9.36165	noncoding	gencode	1504	chr12
ACTN1-AS1	ENST00000553944	711.995	9.21203	noncoding	gencode	475	chr14
H19	ENST00000422826	707.63	9.46949	noncoding	gencode	1796	chr11
AC073342.12	ENST00000427392	652.408	9.33984	noncoding	gencode	592	chr7
RP13-582O9.5	ENST00000518073	647.384	9.23635	noncoding	gencode	379	chr8
LOC389634	NR_024420	644.52	8.75424	noncoding	RefSeq	682	chr12
AC009948.5	ENST00000436616	641.817	8.8221	noncoding	gencode	918	chr2
CTD-2044J15.1	ENST00000514788	631.424	9.29944	noncoding	gencode	381	chr5
AX748294	uc002auv.1	616.467	8.9937	noncoding	UCSC_knowngene	2433	chr15
RP11-909N17.3	ENST00000519762	605.606	8.32328	noncoding	gencode	417	chr8
XLOC_004859	TCONS_00010362	592.013	6.66992	noncoding	TCONS	282	chr5
RP5-930J4.4	ENST00000413451	589.917	9.03433	noncoding	gencode	572	chr1
ARHGEF26-AS1	ENST00000467912	587.3	9.13807	noncoding	gencode	628	chr3
RP11-672A2.2	ENST00000526984	572.689	8.96977	noncoding	gencode	573	chr11
XLOC_012688	TCONS_00026339	569.919	9.07252	noncoding	TCONS	429	chr18
STK24-AS1	ENST00000434547	555.552	8.62279	noncoding	gencode	1278	chr13
AC113189.5	ENST00000572046	550.737	8.91061	noncoding	gencode	287	chr17
HOXC-AS2	ENST00000513533	534.553	8.92933	noncoding	gencode	504	chr12
BC041879	uc002edq.3	530.238	9.04089	noncoding	UCSC_knowngene	2514	chr16
CTD-2224J9.2	ENST00000492121	524.634	8.78107	noncoding	pseudogene	745	chr19
RP11-314A20.2	ENST00000497885	513.463	8.86115	noncoding	gencode	472	chr17
RP11-798K3.2	ENST00000560662	511.594	7.53328	noncoding	gencode	333	chr15
RP11-1012E15.1	ENST00000569625	507.26	8.81336	noncoding	gencode	600	chr14
RP11-774O3.2	ENST00000509453	496.904	8.93311	noncoding	gencode	492	chr4
XLOC_001009	TCONS_00002468	486.908	8.93029	noncoding	TCONS	317	chr1
LOC648987	NR_034085	481.943	8.89191	noncoding	RefSeq	2783	chr5
MIR22HG	ENST00000574016	473.361	8.39957	noncoding	gencode	557	chr17
ZEB2-AS1	ENST00000427278	471.962	8.715	noncoding	gencode	1215	chr2
SNHG5	ENST00000431043	471.494	8.68339	noncoding	gencode	998	chr6
RP11-316M1.3	ENST00000412838	459.742	8.47091	noncoding	gencode	368	chr1
AC103965.1	ENST00000559654	454.728	8.77726	noncoding	gencode	962	chr15
RP11-253M7.4	ENST00000558702	444.703	8.39404	noncoding	gencode	391	chr15
XLOC_011240	TCONS_00023261	432.167	8.73987	noncoding	TCONS	2484	chr15
RP11-395P13.3	ENST00000502275	430.435	8.71624	noncoding	gencode	760	chr5
AC093642.5	ENST00000444990	424.771	8.35867	noncoding	gencode	557	chr2
CD27-AS1	ENST00000447687	423.975	8.47211	noncoding	gencode	467	chr12
CTD-2012K14.1	ENST00000568833	412.754	8.65915	noncoding	gencode	1038	chr16
RP11-95M15.1	ENST00000440397	397.978	6.03401	noncoding	gencode	523	chr6
CTD-2562J17.7	ENST00000529215	397.106	8.64669	noncoding	gencode	506	chr11
CTD-2562J17.7	ENST00000529215	397.106	8.64669	noncoding	gencode	506	chr11
XLOC_009564	TCONS_00019771	389.201	8.59622	noncoding	TCONS	583	chr11
CPHL1P	ENST00000465363	378.746	6.37759	noncoding	gencode	321	chr3
RP11-672A2.6	ENST00000528781	375.032	8.09595	noncoding	gencode	831	chr11
RP11-533E19.5	ENST00000567904	373.5	8.09064	noncoding	gencode	1257	chr1
RP11-37B2.1	ENST00000519854	368.17	8.04443	noncoding	gencode	284	chr8
XLOC_001124	TCONS_00001756	352.786	8.37129	noncoding	TCONS	262	chr1
TTTY7B	NR_003592	341.223	8.31231	noncoding	RefSeq	1124	chrY
RP11-464F9.9	ENST00000435317	340.075	8.1862	noncoding	gencode	508	chr10
AP000476.1	ENST00000453784	338.586	8.23733	noncoding	gencode	2909	chr21
KB-1836B5.1	ENST00000563059	337.598	8.24176	noncoding	gencode	911	chr8
XLOC_012819	TCONS_00026493	335.682	8.38732	noncoding	TCONS	686	chr18
AC010226.4	ENST00000515570	327.277	7.80142	noncoding	gencode	765	chr5
GUSBP11	uc010gua.3	326.982	8.06164	noncoding	UCSC_knowngene	1079	chr22
AC129778.2	ENST00000452436	320.211	8.23733	noncoding	pseudogene	321	chr9
XLOC_010998	TCONS_00022712	320.09	6.58434	noncoding	TCONS	613	chr14
MIR4454	ENST00000521965	310.74	8.20934	noncoding	gencode	602	chr5
LINC00422	ENST00000434601	308.046	8.10689	noncoding	gencode	1179	chr13
WI2-89031B12.1	ENST00000567614	302.145	8.1347	noncoding	gencode	792	chrX
LOC727924	NR_015416	288.591	7.74539	noncoding	RefSeq	1680	chr15
RP11-81H14.2	ENST00000546086	286.602	7.73634	noncoding	gencode	565	chr12
XLOC_014159	TCONS_00029766	285.345	7.7307	noncoding	TCONS	385	chr22
XLOC_014372	TCONS_00029699	283.311	8.13342	noncoding	TCONS	452	chr22
RP13-20L14.6	ENST00000579095	277.535	8.10145	noncoding	gencode	357	chr17
RP1-71H24.1	ENST00000552784	272.866	8.10076	noncoding	gencode	575	chr12
XLOC_011826	TCONS_00024509	263.653	7.7617	noncoding	TCONS	298	chr16
LOC400604	NR_038458	263.619	7.79644	noncoding	RefSeq	1420	chr17
XLOC_005050	TCONS_00010530	258.931	7.70666	noncoding	TCONS	1355	chr5
XLOC_003712	TCONS_00008899	255.171	7.78213	noncoding	TCONS	370	chr4
RP11-173P15.3	ENST00000535720	253.769	7.89296	noncoding	gencode	583	chr12
RP11-61I13.3	ENST00000420293	250.855	7.45937	noncoding	gencode	440	chr6
XLOC_000086	TCONS_00000861	248.289	7.60559	noncoding	TCONS	228	chr1
CIDEA	NR_036468	247.42	7.94022	noncoding	RefSeq	1592	chr18
CECR5-AS1	NR_024483	241.676	7.5209	noncoding	RefSeq	650	chr22
AP000695.4	ENST00000428667	239.933	7.34814	noncoding	gencode	715	chr21
RP11-160E2.19	ENST00000583141	237.825	7.90399	noncoding	gencode	757	chr17
RP11-85K15.2	ENST00000556705	234.126	7.80401	noncoding	gencode	580	chr14
RP11-13N13.6	ENST00000578583	231.761	7.79927	noncoding	gencode	447	chr18
RP11-1C8.6	ENST00000577199	227.999	7.22025	noncoding	gencode	777	chr8
RP11-737O24.2	ENST00000581488	226.306	7.82454	noncoding	gencode	573	chr18
XLOC_014418	TCONS_00029745	226.142	7.55887	noncoding	TCONS	321	chr22
AC017099.3	ENST00000450072	222.451	7.40919	noncoding	gencode	587	chr2
AK056098	uc002xyu.1	219.996	7.73001	noncoding	UCSC_knowngene	2570	chr20
FLJ42875	uc001aka.3	218.333	7.79254	noncoding	UCSC_knowngene	2224	chr1
RP11-161D15.1	ENST00000509968	217.613	7.76419	noncoding	gencode	511	chr4
XLOC_003243	TCONS_00007259	208.299	6.76607	noncoding	TCONS	604	chr3
RP11-496D24.2	ENST00000569621	206.773	7.28988	noncoding	gencode	2195	chr4
HIST1H2APS2	ENST00000454426	206.156	7.66931	noncoding	pseudogene	370	chr6
NABP1	NR_045623	205.351	6.98636	noncoding	RefSeq	3969	chr2
CTA-796E4.3	ENST00000420391	201.81	7.60496	noncoding	gencode	188	chr22
LRRC37BP1	ENST00000398849	198.742	7.06615	noncoding	gencode	1411	chr17
HOXD-AS1	ENST00000549329	197.079	7.57606	noncoding	gencode	609	chr2
HERC2P5	ENST00000569697	192.212	7.57493	noncoding	gencode	1214	chr16
SPATA1	ENST00000431031	192.149	7.6044	noncoding	gencode	1168	chr1
XLOC_001984	TCONS_00004141	191.699	7.60331	noncoding	TCONS	244	chr2
RP11-728F11.4	ENST00000525260	191.301	7.55339	noncoding	gencode	891	chr11
XLOC_004700	TCONS_00010873	185.26	7.51461	noncoding	TCONS	715	chr5
XLOC_007214	TCONS_00015168	184.224	7.48079	noncoding	TCONS	1349	chr8
TPT1-AS1	ENST00000520310	178.55	7.42743	noncoding	gencode	563	chr13
AC016683.5	ENST00000446590	176.983	7.46263	noncoding	gencode	559	chr2
RP11-351O2.1	ENST00000535247	175.786	7.47827	noncoding	gencode	556	chr12
RP1-111C20.3	ENST00000446887	173.951	7.44197	noncoding	gencode	331	chr6
XLOC_006388	TCONS_00013748	170.768	7.42499	noncoding	TCONS	237	chr7
XLOC_013770	TCONS_00028417	170.07	7.28722	noncoding	TCONS	269	chr20
RP11-265F19.1	ENST00000513940	169.501	7.4284	noncoding	gencode	671	chr3
LOC115110	NR_026927	169.435	6.59021	noncoding	RefSeq	2216	chr1
RP11-312O7.2	ENST00000429210	167.585	7.1098	noncoding	gencode	758	chr1
RP11-862L9.3	ENST00000580580	166.761	7.29066	noncoding	gencode	737	chr18
AP000640.10	ENST00000525337	165.303	7.33918	noncoding	gencode	879	chr11
FLJ45974	NR_038371	163.374	7.36218	noncoding	RefSeq	3484	chr7
GCFC1-AS1	NR_038880	163.357	7.35682	noncoding	RefSeq	2946	chr21
AC009133.15	ENST00000566537	163.01	7.31344	noncoding	gencode	547	chr16
AC009133.15	ENST00000566537	163.01	7.31344	noncoding	gencode	547	chr16
LA16c-313D11.9	ENST00000567091	162.958	7.27211	noncoding	gencode	730	chr16
LA16c-313D11.9	ENST00000567091	162.958	7.27211	noncoding	gencode	730	chr16
XLOC_003863	TCONS_00009013	162.047	7.35177	noncoding	TCONS	649	chr4
FGF13-AS1	NR_038405	161.606	5.92462	noncoding	RefSeq	849	chrX
RP11-305O6.3	ENST00000545709	159.388	6.41478	noncoding	gencode	3457	chr12
RP11-366M4.3	ENST00000515275	158.982	5.69029	noncoding	gencode	551	chr4
XLOC_013142	TCONS_00027621	157.057	7.3147	noncoding	TCONS	455	chr19
LOC283547	uc001wuo.3	156.021	6.61223	noncoding	UCSC_knowngene	4400	chr14
AC004540.5	ENST00000448056	155.595	7.28735	noncoding	gencode	567	chr7
RP11-340I6.1	ENST00000451103	153.742	6.97544	noncoding	gencode	673	chr7
RP11-85A1.3	ENST00000566847	150.849	7.20658	noncoding	gencode	864	chr10
RP11-214F16.3	ENST00000435885	150.563	7.2214	noncoding	gencode	335	chr13
XLOC_007565	TCONS_00016158	149.213	7.20107	noncoding	TCONS	746	chr9
RP11-386M24.6	ENST00000568297	146.369	7.18754	noncoding	gencode	374	chr15
HOXA11-AS	ENST00000517723	144.973	7.16479	noncoding	gencode	931	chr7
LOC100507463	NR_037175	143.412	6.82431	noncoding	RefSeq	1333	chr6
XLOC_001447	TCONS_00003660	138.879	6.56825	noncoding	TCONS	298	chr2
AC004893.11	ENST00000482799	130.673	6.72852	noncoding	gencode	796	chr7
RP1-127D3.4	ENST00000445909	128.386	6.00479	noncoding	gencode	442	chr1
XLOC_003087	TCONS_00006482	128.279	6.91899	noncoding	TCONS	472	chr3
XLOC_011815	TCONS_00024495	128.098	6.90852	noncoding	TCONS	522	chr16
XLOC_005458	TCONS_00012596	127.444	6.15353	noncoding	TCONS	755	chr6
RP11-390F4.7	ENST00000457102	126.854	6.92826	noncoding	gencode	487	chr9
RP11-90D4.2	ENST00000539348	126.383	6.59216	noncoding	gencode	447	chr12
RP11-774O3.1	ENST00000503186	126.163	6.94469	noncoding	gencode	685	chr4
XLOC_012393	TCONS_00025566	124.622	6.96669	noncoding	TCONS	3567	chr17
CTC-297N7.10	ENST00000584139	123.29	6.81143	noncoding	gencode	171	chr17
RP11-423H2.5	ENST00000505248	123.074	6.95351	noncoding	gencode	547	chr5
RP11-15F12.1	ENST00000584252	122.442	6.59617	noncoding	gencode	659	chr18
AC004009.3	ENST00000412413	121.136	6.8148	noncoding	gencode	567	chr7
XLOC_000017	TCONS_00000801	119.531	6.87409	noncoding	TCONS	481	chr1
KIAA1656	NR_046312	117.324	6.77114	noncoding	RefSeq	7605	chr22
RP1-20B11.2	ENST00000430842	116.131	6.83434	noncoding	gencode	851	chr6
XLOC_008810	TCONS_00018499	113.832	6.8163	noncoding	TCONS	333	chr10
AC005740.5	ENST00000520882	112.928	6.82607	noncoding	gencode	344	chr5
RP11-229P13.20	ENST00000457302	112.553	6.70289	noncoding	gencode	697	chr9
XLOC_005303	TCONS_00011820	111.853	6.4747	noncoding	TCONS	597	chr6
RP4-614C15.3	ENST00000440889	111.525	6.47192	noncoding	gencode	620	chr20
RP11-334A14.8	ENST00000439621	111.293	6.74732	noncoding	gencode	1871	chr1
RP3-380B8.4	ENST00000454882	109.961	6.69965	noncoding	gencode	412	chr6
LOC100507501	NR_039999	109.749	6.73403	noncoding	RefSeq	2093	chr16
XLOC_013699	TCONS_00028349	109.2	6.70859	noncoding	TCONS	373	chr20
RP11-829H16.3	ENST00000555421	108.244	6.62739	noncoding	gencode	431	chr14
AC073071.1	ENST00000412410	106.392	6.7128	noncoding	gencode	388	chr7
RP11-483P21.2	ENST00000567342	104.935	6.61667	noncoding	gencode	543	chr16
RP3-448I9.2	ENST00000456440	104.918	6.68205	noncoding	gencode	489	chr6
RP1-170O19.17	ENST00000523608	104.872	5.70076	noncoding	gencode	757	chr7
RP11-189E14.4	ENST00000561523	103.533	6.68285	noncoding	gencode	3673	chr16
AX746596	uc003xti.1	103.379	6.56984	noncoding	UCSC_knowngene	2457	chr8
XLOC_007957	TCONS_00017155	97.438	5.63092	noncoding	TCONS	265	chrX
LOC400654	NR_033983	97.0635	5.9318	noncoding	RefSeq	2418	chr18
XLOC_008574	TCONS_00018787	96.5643	5.43636	noncoding	TCONS	350	chr10
LOC100128511	NR_046284	93.8361	6.50811	noncoding	RefSeq	529	chr10
RP11-285G1.8	ENST00000456938	93.7599	6.224	noncoding	gencode	2463	chr10
HMlincRNA858	HMlincRNA858-	93.6803	6.22291	noncoding	K4K36_lincRNA	11020	chr2
XLOC_000363	TCONS_00002142	92.7659	6.28691	noncoding	TCONS	264	chr1
AC004448.5	ENST00000421796	92.6065	6.52625	noncoding	gencode	540	chr17
RP1-240B8.3	ENST00000511849	92.5468	6.20408	noncoding	gencode	675	chr6
RP11-63P12.6	ENST00000436054	92.137	6.48199	noncoding	gencode	2078	chr9
RP11-503C24.2	ENST00000424343	91.6957	5.7351	noncoding	gencode	455	chr6
RP11-680C21.2	ENST00000584191	91.3212	6.43368	noncoding	gencode	2851	chr17
CTA-276F8.2	ENST00000570581	90.4972	6.44418	noncoding	gencode	415	chr16
RP11-117D22.2	ENST00000449958	90.0352	6.48001	noncoding	gencode	850	chr1
XLOC_006188	TCONS_00013555	89.8735	6.0429	noncoding	TCONS	803	chr7
RP11-284A20.1	ENST00000509456	88.1341	6.42887	noncoding	gencode	204	chr5
XLOC_006281	TCONS_00013617	87.4922	6.41068	noncoding	TCONS	504	chr7
RP11-364B14.1	ENST00000417426	86.4712	6.4284	noncoding	gencode	582	chrX
STAG3L1	ENST00000456374	86.3196	6.18839	noncoding	pseudogene	894	chr7
XLOC_013714	TCONS_00028359	84.3177	6.40794	noncoding	TCONS	540	chr20
GLYCTK	NR_026699	83.6758	6.10083	noncoding	RefSeq	3800	chr3
GLYCTK	NR_026699	83.6758	6.10083	noncoding	RefSeq	3800	chr3
XLOC_002399	TCONS_00004501	83.3901	6.1448	noncoding	TCONS	628	chr2
XLOC_000852	TCONS_00001508	82.614	6.03075	noncoding	TCONS	236	chr1
RP5-857K21.3	ENST00000440196	81.6432	6.02749	noncoding	gencode	437	chr1
AJ420595	uc010keg.2	81.2882	6.24905	noncoding	UCSC_knowngene	1066	chr6
XLOC_010319	TCONS_00022147	80.5353	6.31155	noncoding	TCONS	238	chr13
TRAF3IP2-AS1	NR_034108	80.3126	6.13855	noncoding	RefSeq	4943	chr6
ANO1-AS2	ENST00000531347	80.2949	6.033	noncoding	gencode	1004	chr11
RP11-944L7.4	ENST00000457331	79.2783	6.30967	noncoding	gencode	456	chr3
RP11-439C8.2	ENST00000486545	78.7072	6.0545	noncoding	gencode	521	chr3
RP11-424I19.2	ENST00000558515	77.8387	6.27313	noncoding	gencode	645	chr15
AX746834	uc004asn.1	77.2527	6.26149	noncoding	UCSC_knowngene	2502	chr9
RP11-192H23.6	ENST00000579019	77.1534	6.23817	noncoding	gencode	742	chr17
RP11-789C17.5	ENST00000579805	76.0447	5.92415	noncoding	gencode	193	chr18
XLOC_008668	TCONS_00018387	75.6784	6.15528	noncoding	TCONS	648	chr10
RP11-524F11.2	ENST00000583662	75.1308	6.22697	noncoding	gencode	425	chr17
XLOC_000701	TCONS_00001387	74.6958	6.07973	noncoding	TCONS	857	chr1
RP13-507I23.1	ENST00000455777	74.6752	5.8769	noncoding	gencode	284	chrX
RP11-855O10.3	ENST00000542121	74.4494	5.89002	noncoding	gencode	462	chr11
RP11-31E13.2	ENST00000455498	74.1559	6.18808	noncoding	gencode	579	chr10
XLOC_005173	TCONS_00011694	73.8477	6.14679	noncoding	TCONS	820	chr6
RP11-217E13.1	ENST00000503037	73.6153	5.49762	noncoding	gencode	474	chr4
XLOC_009404	TCONS_00019601	73.372	6.15888	noncoding	TCONS	2075	chr11
RP11-1085N6.2	ENST00000555924	72.9735	6.18833	noncoding	gencode	397	chr14
LOC100127888	NR_024470	72.3012	6.1005	noncoding	RefSeq	1440	chr20
DKFZp451N061	uc021vtc.1	72.0711	5.97576	noncoding	UCSC_knowngene	6735	chr2
RP11-454P21.1	ENST00000510648	71.3915	4.38376	noncoding	gencode	459	chr5
AC098820.4	ENST00000414135	71.3294	5.82815	noncoding	gencode	976	chr2
GRTP1-AS1	ENST00000423246	70.8661	6.12478	noncoding	gencode	465	chr13
PI4KAP1	uc010gsg.2	68.7339	6.07968	noncoding	UCSC_knowngene	4069	chr22
SIAH2-AS1	ENST00000461943	68.6381	6.03743	noncoding	gencode	441	chr3
CTC-329D1.2	ENST00000507521	68.022	6.05708	noncoding	gencode	549	chr5
SH3GL3	NR_026799	67.9127	5.36749	noncoding	RefSeq	1785	chr15
RP11-834C11.10	ENST00000551732	67.9035	6.04828	noncoding	gencode	754	chr12
LINC00323	NR_024100	67.5398	5.8028	noncoding	RefSeq	2019	chr21
XLOC_003842	TCONS_00008392	67.4413	6.0065	noncoding	TCONS	966	chr4
XLOC_008597	TCONS_00018319	67.3311	6.00738	noncoding	TCONS	360	chr10
XLOC_003371	TCONS_00006733	67.1296	6.01608	noncoding	TCONS	367	chr3
BCDIN3D-AS1	NR_027499	66.6228	6.02366	noncoding	RefSeq	3109	chr12
RP11-227B21.2	ENST00000540161	66.3657	5.71965	noncoding	gencode	562	chr12
RP11-536K7.3	ENST00000448685	66.3178	5.95382	noncoding	gencode	510	chr10
CR627225	uc003lfc.1	66.1692	6.05446	noncoding	UCSC_knowngene	5951	chr5
AC019064.1	ENST00000414796	65.5783	5.70048	noncoding	gencode	494	chr2
RP11-231E4.2	ENST00000562582	65.4985	4.90836	noncoding	gencode	719	chr18
XLOC_014267	TCONS_00029835	65.3375	5.99514	noncoding	TCONS	246	chr22
BX004987.3	ENST00000431621	65.1391	5.95066	noncoding	gencode	2609	chr1
AL117485	uc002zoe.3	64.949	5.83378	noncoding	UCSC_knowngene	3839	chr22
RP3-406P24.3	ENST00000415144	64.7513	4.77341	noncoding	gencode	209	chr6
LOC100616530	NR_038209	63.9008	5.66365	noncoding	RefSeq	377	chr8
RP11-504I13.3	ENST00000583287	63.6514	5.65761	noncoding	gencode	398	chr18
XLOC_010500	TCONS_00021904	63.6193	5.98587	noncoding	TCONS	563	chr13
RP11-544L8__B.2	ENST00000451843	63.5404	5.99518	noncoding	gencode	367	chr6
CTC-471C19.2	ENST00000568962	63.54	4.94184	noncoding	gencode	442	chr5
RP1-20N2.6	ENST00000415586	62.7959	5.63823	noncoding	gencode	702	chr6
UFL1-AS1	ENST00000430796	62.1672	5.79609	noncoding	gencode	548	chr6
RP11-334C17.5	ENST00000573935	61.8369	5.87781	noncoding	gencode	646	chr17
RP11-735B13.1	ENST00000491849	61.7971	5.91985	noncoding	gencode	452	chr3
RP11-810P8.1	ENST00000506852	61.7215	4.73973	noncoding	gencode	648	chr4
RP5-1113E3.3	ENST00000424487	61.5438	5.85384	noncoding	gencode	467	chr1
RP11-32K4.2	ENST00000524284	60.8114	5.89257	noncoding	gencode	616	chr8
XLOC_001916	TCONS_00005041	60.7389	5.78191	noncoding	TCONS	406	chr2
GS1-279B7.1	ENST00000563533	59.6602	5.26905	noncoding	gencode	635	chr1
AC018647.3	ENST00000430518	59.2667	5.79191	noncoding	gencode	742	chr7
AC010883.5	ENST00000423354	57.7852	5.63707	noncoding	gencode	398	chr2
RP11-536C10.8	ENST00000551666	56.8774	5.48394	noncoding	pseudogene	2974	chr14
MGC57346	NR_027295	56.8119	5.74764	noncoding	RefSeq	2608	chr17
AC005152.2	ENST00000533179	56.2748	5.81231	noncoding	gencode	460	chr17
LOC646329	uc022alr.1	56.092	5.20115	noncoding	UCSC_knowngene	271	chr7
XLOC_000082	TCONS_00000859	56.009	5.46189	noncoding	TCONS	1245	chr1
AC093415.2	ENST00000366441	55.9444	5.73149	noncoding	gencode	895	chr3
CTD-2023M8.1	ENST00000512978	55.5926	5.45104	noncoding	gencode	238	chr5
CTC-454M9.1	ENST00000511876	54.6	5.63792	noncoding	gencode	358	chr5
XLOC_007597	TCONS_00016207	54.4384	5.6273	noncoding	TCONS	728	chr9
XLOC_013552	TCONS_00028204	54.3499	5.7255	noncoding	TCONS	5151	chr20
RP11-57C13.3	ENST00000354527	54.3126	5.66842	noncoding	gencode	744	chr10
RP11-57C13.3	ENST00000354527	54.3126	5.66842	noncoding	gencode	744	chr10
FAM66B	ENST00000529456	53.55	5.34778	noncoding	gencode	1432	chr8
FAM66B	ENST00000529456	53.55	5.34778	noncoding	gencode	1432	chr8
RP11-60I3.4	ENST00000524512	53.3188	5.70537	noncoding	gencode	336	chr9
MYADML	ENST00000491596	53.2376	5.0657	noncoding	pseudogene	951	chr2
RP11-327I22.2	ENST00000417703	52.975	5.63834	noncoding	gencode	1456	chr9
RP11-290L1.3	ENST00000552367	52.1	5.35294	noncoding	gencode	569	chr12
RP11-465N4.4	ENST00000419190	51.8389	5.19511	noncoding	gencode	788	chr1
RP11-195E11.3	ENST00000535188	51.2599	5.64902	noncoding	gencode	1811	chr9
NEGR1-AS1	ENST00000430605	51.2098	5.00014	noncoding	gencode	213	chr1
RP11-53O19.1	ENST00000508945	51.1747	5.59922	noncoding	gencode	295	chr5
GBP1P1	ENST00000513638	51.0126	5.48867	noncoding	gencode	1234	chr1
AP001469.9	ENST00000430259	50.5903	5.01849	noncoding	gencode	2014	chr21
XLOC_008558	TCONS_00018282	50.5435	5.61225	noncoding	TCONS	264	chr10
BC039356	uc001hqv.3	49.9724	5.61316	noncoding	UCSC_knowngene	1958	chr1
XLOC_009516	TCONS_00019719	49.6668	5.52371	noncoding	TCONS	462	chr11
LOC152578	NR_040106	49.4349	5.53648	noncoding	RefSeq	746	chr4
RNF185	NR_024212	49.4085	5.50025	noncoding	RefSeq	2994	chr22
RNF185	NR_024212	49.4085	5.50025	noncoding	RefSeq	2994	chr22
XLOC_006010	TCONS_00013378	49.2147	5.60431	noncoding	TCONS	1759	chr7
RP11-261C10.3	ENST00000415989	48.9435	5.24922	noncoding	gencode	318	chr1
ZNRD1-AS1	ENST00000420251	48.6067	5.57071	noncoding	gencode	2430	chr6
GRM7-AS1	ENST00000427273	47.8071	5.5491	noncoding	gencode	194	chr3
HMlincRNA420	HMlincRNA420+	47.7473	5.22115	noncoding	K4K36_lincRNA	5457	chr5
XLOC_010670	TCONS_00022301	47.627	5.55664	noncoding	TCONS	798	chr13
ZNF542	ENST00000462524	47.1088	4.76764	noncoding	gencode	555	chr19
RP11-510M2.2	ENST00000567341	46.5907	4.80914	noncoding	gencode	230	chr16
RP1-238O23.4	ENST00000440573	46.5837	5.49405	noncoding	gencode	449	chr6
RP11-1008C21.1	ENST00000557883	46.3124	4.87272	noncoding	gencode	766	chr15
RP11-23B15.1	ENST00000430058	46.2296	5.35417	noncoding	gencode	204	chr9
FAM181A-AS1	ENST00000556290	45.7401	5.40826	noncoding	gencode	526	chr14
CNTN4-AS1	ENST00000442749	45.6408	5.45323	noncoding	gencode	1012	chr3
XLOC_010517	TCONS_00021922	45.5586	5.34216	noncoding	TCONS	332	chr13
RP11-665G4.1	ENST00000502344	45.2765	5.14296	noncoding	gencode	630	chr4
RP5-828K20.2	ENST00000420928	44.6425	5.44126	noncoding	gencode	504	chr20
XLOC_008298	TCONS_00017639	43.601	5.42935	noncoding	TCONS	293	chrY
RP13-476E20.1	ENST00000429053	43.493	4.93358	noncoding	gencode	483	chr6
RP11-627G23.1	ENST00000532886	42.98	5.14155	noncoding	gencode	4387	chr11
XLOC_005919	TCONS_00012359	42.5067	5.04344	noncoding	TCONS	747	chr6
XLOC_009944	TCONS_00020643	42.2208	5.31797	noncoding	TCONS	1028	chr12
RP11-478H13.3	ENST00000426922	42.1073	5.22378	noncoding	gencode	406	chr10
XLOC_011826	TCONS_00024508	41.9134	5.24455	noncoding	TCONS	1832	chr16
GPX2	NR_046321	41.7382	5.29465	noncoding	RefSeq	1310	chr14
RP11-96L14.7	ENST00000407889	41.6727	5.01163	noncoding	gencode	694	chr1
XLOC_012991	TCONS_00026930	41.4654	5.34754	noncoding	TCONS	281	chr19
BC043288	uc002wmv.3	41.241	4.9408	noncoding	UCSC_knowngene	1615	chr20
RP11-4F22.2	ENST00000583421	41.0889	5.33773	noncoding	gencode	467	chr17
FNDC1-IT1	ENST00000419703	40.8574	4.83097	noncoding	gencode	516	chr6
XLOC_002136	TCONS_00004290	39.9002	4.99897	noncoding	TCONS	314	chr2
XLOC_003318	TCONS_00006704	39.746	5.28776	noncoding	TCONS	363	chr3
AK127292	uc001upb.1	39.2802	5.27728	noncoding	UCSC_knowngene	4914	chr13
RP11-660M18.2	ENST00000563681	38.978	5.15168	noncoding	gencode	466	chr11
XLOC_000027	TCONS_00001924	38.8601	5.04161	noncoding	TCONS	686	chr1
RP11-177A2.4	ENST00000438080	38.7216	5.20294	noncoding	gencode	3897	chr1
BX571672.5	ENST00000427309	38.6483	5.18318	noncoding	gencode	677	chr1
XLOC_001643	TCONS_00003837	38.2586	5.06334	noncoding	TCONS	237	chr2
XLOC_003187	TCONS_00007208	38.1918	4.87799	noncoding	TCONS	607	chr3
MGC27345	NR_046216	38.1016	5.12214	noncoding	RefSeq	10079	chr7
AC106875.1	ENST00000435175	38.0892	5.18689	noncoding	gencode	1170	chr2
XLOC_004420	TCONS_00010712	38.0797	5.17478	noncoding	TCONS	480	chr5
RP11-451G4.1	ENST00000490497	37.863	4.864	noncoding	gencode	423	chr3
TMEM11	NR_024547	37.849	4.17631	noncoding	RefSeq	1688	chr17
LINC00470	ENST00000580336	37.66	4.9841	noncoding	gencode	408	chr18
RP5-1121E10.2	ENST00000471553	37.6193	4.98887	noncoding	gencode	578	chr7
ELMO2P1	ENST00000559072	36.9441	5.07384	noncoding	pseudogene	747	chr15
XLOC_002680	TCONS_00006040	36.8722	5.13615	noncoding	TCONS	419	chr3
RP11-240D10.4	ENST00000416119	36.763	5.08921	noncoding	gencode	623	chr1
XLOC_007302	TCONS_00015931	35.8993	4.81466	noncoding	TCONS	903	chr9
AC002331.1	ENST00000443373	35.8657	4.7261	noncoding	gencode	294	chr16
XLOC_012769	TCONS_00026423	35.6587	5.01665	noncoding	TCONS	970	chr18
XLOC_013570	TCONS_00028226	35.5197	4.93806	noncoding	TCONS	374	chr20
AC007383.3	ENST00000420509	35.4974	5.03622	noncoding	gencode	752	chr2
XLOC_009303	TCONS_00019502	35.3541	5.04844	noncoding	TCONS	575	chr11
ZNF192P1	ENST00000562227	35.0339	4.73756	noncoding	gencode	1113	chr6
RP11-525A16.4	ENST00000456985	35.0284	5.079	noncoding	gencode	469	chr10
TTTY11	NR_001548	34.767	4.5407	noncoding	RefSeq	834	chrY
AK126080	uc004adg.1	34.5336	5.0482	noncoding	UCSC_knowngene	3223	chr9
WHAMMP2	uc010azg.1	34.4028	4.58183	noncoding	UCSC_knowngene	999	chr15
RP1-81D8.3	ENST00000447702	34.3916	5.05426	noncoding	gencode	122	chr6
LINC00345	ENST00000443679	34.3309	4.68639	noncoding	gencode	285	chr13
AC066593.1	ENST00000448663	34.2051	4.74268	noncoding	gencode	644	chr2
RABGAP1L-IT1	ENST00000414890	34.0958	4.69467	noncoding	gencode	737	chr1
XLOC_010932	TCONS_00022631	33.6368	4.98056	noncoding	TCONS	1399	chr14
LOC126536	uc010xow.2	33.6293	4.99307	noncoding	UCSC_knowngene	1144	chr19
GS1-5L10.1	ENST00000522980	33.3977	4.90351	noncoding	gencode	410	chr8
SLC25A3P1	ENST00000566461	33.3169	4.87725	noncoding	gencode	369	chr1
AC105344.2	ENST00000446741	33.282	4.99118	noncoding	gencode	1100	chr2
RP11-731N10.1	ENST00000522123	32.6407	4.9563	noncoding	gencode	814	chr8
RP11-468D11.1	ENST00000509745	32.2101	4.95942	noncoding	gencode	560	chr5
RP11-141M1.1	ENST00000443576	31.5299	4.84291	noncoding	gencode	466	chr13
AC011648.1	ENST00000561310	31.4556	4.83918	noncoding	gencode	569	chr15
RP11-522N14.2	ENST00000539391	31.4486	4.57364	noncoding	gencode	2256	chr12
RP11-1000B6.3	ENST00000564670	30.5552	4.37931	noncoding	gencode	543	chr15
LOC149837	NR_015406	30.1615	4.18896	noncoding	RefSeq	3591	chr20
XLOC_010468	TCONS_00021869	30.1452	4.69428	noncoding	TCONS	741	chr13
XLOC_004612	TCONS_00010145	30.1241	4.83741	noncoding	TCONS	362	chr5
RP11-428C19.5	ENST00000529082	29.9572	4.49961	noncoding	gencode	422	chr11
LINC00518	ENST00000491317	29.6702	4.85055	noncoding	gencode	1228	chr6
RP11-141O11.2	ENST00000505371	29.4069	4.79882	noncoding	gencode	526	chr5
RP11-769O8.2	ENST00000579595	29.1853	4.82983	noncoding	gencode	464	chr18
OSBPL10-AS1	ENST00000417313	29.0888	4.8176	noncoding	gencode	475	chr3
RP11-114O8.1	ENST00000522330	28.6078	4.76696	noncoding	gencode	191	chr8
RP3-428L16.1	ENST00000417479	28.3377	4.30049	noncoding	gencode	573	chr6
RP11-14O19.2	ENST00000427695	28.0575	4.69916	noncoding	gencode	1691	chr1
CTD-2561B21.4	ENST00000576032	27.9761	4.75998	noncoding	gencode	494	chr17
CTD-2561B21.4	ENST00000576032	27.9761	4.75998	noncoding	gencode	494	chr17
XLOC_004625	TCONS_00010162	27.9561	4.72875	noncoding	TCONS	402	chr5
XLOC_006686	TCONS_00015205	27.8333	4.38667	noncoding	TCONS	477	chr8
RP11-478C1.7	ENST00000510632	27.7597	4.76634	noncoding	gencode	563	chr4
XLOC_011814	TCONS_00024494	27.6638	4.72031	noncoding	TCONS	226	chr16
XLOC_000169	TCONS_00000926	27.5497	4.72664	noncoding	TCONS	321	chr1
RP11-1016B18.1	ENST00000552615	27.5005	4.70546	noncoding	gencode	579	chr12
CTC-505O3.2	ENST00000512900	27.3968	4.65669	noncoding	gencode	643	chr5
RP11-1149M10.2	ENST00000521953	27.1989	4.02424	noncoding	gencode	522	chr8
CHL1	NR_045572	27.1925	3.89318	noncoding	RefSeq	2585	chr3
DKFZp434L192	NR_026929	27.0282	4.69673	noncoding	RefSeq	1068	chr7
FLJ31485	NR_033834	26.9889	4.57623	noncoding	RefSeq	3678	chr12
CTD-2154B17.1	ENST00000503953	26.8583	4.70225	noncoding	gencode	342	chr5
DKFZp686O1327	uc021vqm.1	26.624	4.63128	noncoding	UCSC_knowngene	4745	chr2
RP3-523C21.1	ENST00000422700	26.6202	4.54806	noncoding	gencode	1831	chr6
RP11-426L16.8	ENST00000433505	26.4391	4.68893	noncoding	gencode	767	chr1
TTC28-AS1	ENST00000454996	26.3702	4.59691	noncoding	gencode	837	chr22
BC042140	uc002wjr.3	26.1054	3.90395	noncoding	UCSC_knowngene	706	chr20
RP11-867G2.8	ENST00000536540	25.5188	4.63471	noncoding	gencode	954	chr11
RP11-867G2.8	ENST00000536540	25.5188	4.63471	noncoding	gencode	954	chr11
AX747592	uc003gcs.1	25.2483	4.30459	noncoding	UCSC_knowngene	3886	chr4
XLOC_013026	TCONS_00026974	25.2134	4.21441	noncoding	TCONS	558	chr19
RP4-536B24.3	ENST00000561567	25.1583	4.56261	noncoding	gencode	756	chr16
RP11-115J16.1	ENST00000522836	24.8956	4.50521	noncoding	gencode	743	chr8
RP11-457K10.1	ENST00000485384	24.8906	4.53825	noncoding	gencode	262	chr3
XLOC_010825	TCONS_00022499	24.8906	3.76872	noncoding	TCONS	657	chr14
BC041872	uc002jak.3	24.855	4.47504	noncoding	UCSC_knowngene	2276	chr17
RP11-412P11.1	ENST00000506425	24.7303	4.50339	noncoding	gencode	957	chr4
XLOC_004339	TCONS_00010663	24.5477	4.54276	noncoding	TCONS	2412	chr5
RP11-24M17.4	ENST00000565686	24.513	4.23923	noncoding	gencode	553	chr15
SPAG5-AS1	ENST00000414744	23.779	4.52086	noncoding	gencode	2141	chr17
XLOC_005657	TCONS_00012127	23.7528	4.14124	noncoding	TCONS	262	chr6
XLOC_014188	TCONS_00029538	23.2677	4.39284	noncoding	TCONS	2332	chr22
PCBP1-AS1	ENST00000420309	23.2441	4.26454	noncoding	gencode	573	chr2
RP11-352B15.1	ENST00000562769	23.2227	4.41849	noncoding	gencode	594	chr16
TCAM1P	ENST00000463377	23.1916	4.44029	noncoding	gencode	453	chr17
LOC731275	NR_029401	23.0264	4.47844	noncoding	RefSeq	3834	chr1
XLOC_012324	TCONS_00025984	22.9841	3.90814	noncoding	TCONS	247	chr17
RP11-114H24.6	ENST00000562716	22.8958	4.08577	noncoding	gencode	483	chr15
RP11-352D13.6	ENST00000565312	22.8938	4.31045	noncoding	gencode	530	chr15
CTA-211A9.5	ENST00000450963	22.6673	4.05605	noncoding	gencode	658	chr22
XLOC_011603	TCONS_00024212	22.0556	4.21987	noncoding	TCONS	686	chr15
RP11-398A8.3	ENST00000498432	21.0271	4.00589	noncoding	gencode	573	chr3
GATS	NR_028038	20.7718	4.10382	noncoding	RefSeq	4074	chr7
XLOC_002900	TCONS_00006293	20.7591	4.1838	noncoding	TCONS	867	chr3
XLOC_007263	TCONS_00016528	20.7185	4.13322	noncoding	TCONS	286	chr9
HMlincRNA921	HMlincRNA921+	20.6102	3.91805	noncoding	K4K36_lincRNA	20764	chr20
RP11-311H10.4	ENST00000450864	20.588	4.21617	noncoding	gencode	353	chr9
XLOC_013095	TCONS_00027578	20.4425	4.25766	noncoding	TCONS	1145	chr19
RP11-199O14.1	ENST00000415932	20.4373	4.1781	noncoding	gencode	1484	chr20
RP11-291L15.2	ENST00000503066	19.8623	4.07248	noncoding	gencode	897	chr4
XLOC_008269	TCONS_00017391	19.3781	3.90667	noncoding	TCONS	435	chrX
CFLAR-AS1	ENST00000474886	19.2054	3.9687	noncoding	gencode	223	chr2
CTC-297N7.7	ENST00000581947	18.9694	4.13379	noncoding	gencode	578	chr17
CTC-384G19.1	ENST00000446516	18.6811	3.91996	noncoding	gencode	415	chr5
LOC647946	uc002lal.1	17.8772	3.62668	noncoding	UCSC_knowngene	2306	chr18
XLOC_010923	TCONS_00022623	17.1967	3.65012	noncoding	TCONS	264	chr14
DQ591996	uc021yys.2	-716.254	6.34692	noncoding	UCSC_knowngene	2111.62	chr6
RP11-533E19.6	ENST00000567904	-808.809	6.33301	noncoding	gencode	2128.3	chr1
AC098820.4	ENST00000414135	-901.363	6.3191	noncoding	gencode	2144.98	chr2
AC098820.4	ENST00000414135	-993.917	6.30518	noncoding	gencode	2161.66	chr2
BX248398.2	ENST00000457645	-1086.47	6.29127	noncoding	gencode	2178.34	chr1
HMlincRNA421	HMlincRNA421+	-1179.03	6.27735	noncoding	K4K37_lincRNA	2195.02	chr5
RP11-428C19.6	ENST00000529083	-1271.58	6.26344	noncoding	gencode	2211.7	chr11
chr13:103304175-103316476	chr13:103304175-103316476-	-1364.13	6.24952	noncoding	K4K37_lincRNA	2228.38	chr13
XLOC_005920	TCONS_00012360	-1456.69	6.23561	noncoding	TCONS	2245.06	chr6
RP4-614C15.4	ENST00000348435	-1549.24	6.22169	noncoding	gencode	2261.74	chr20
GBP1P2	ENST00000302208	-1641.8	6.20778	noncoding	pseudogene	2278.42	chr1
XLOC_014160	TCONS_00029767	-1734.35	6.19387	noncoding	TCONS	2295.1	chr22
RP11-672A2.7	ENST00000528781	-1826.91	6.17995	noncoding	gencode	2311.78	chr11
RP11-665G4.1	ENST00000502344	-1919.46	6.16604	noncoding	gencode	2328.47	chr4
CTD-2574D22.5	ENST00000567795	-2659.89	6.05472	noncoding	gencode	2461.91	chr16
RP1-20N2.7	ENST00000415586	-2752.45	6.04081	noncoding	gencode	2478.59	chr6
RP11-15F12.2	ENST00000584252	-2845	6.02689	noncoding	gencode	2495.27	chr18
CTD-2023M8.2	ENST00000512978	-2937.56	6.01298	noncoding	gencode	2511.95	chr5
ZNF192P2	ENST00000562227	-3030.11	5.99906	noncoding	gencode	2528.63	chr6
LOC727925	NR_015417	-3215.22	5.97123	noncoding	RefSeq	2561.99	chr15
XLOC_003188	TCONS_00007209	-3307.77	5.95732	noncoding	TCONS	2578.68	chr3
PMS2L3	uc011kep.3	-3400.33	5.94341	noncoding	UCSC_knowngene	2595.36	chr7
LOC100616531	NR_038210	-3492.88	5.92949	noncoding	RefSeq	2612.04	chr8
RP5-857K21.4	ENST00000440196	-3585.44	5.91558	noncoding	gencode	2628.72	chr1
RP11-114H24.6	ENST00000562716	-3677.99	5.90166	noncoding	gencode	2645.4	chr15
RP11-64K12.3	ENST00000560415	-3863.1	5.87383	noncoding	gencode	2678.76	chr15
AC017099.4	ENST00000450072	-3955.65	5.85992	noncoding	gencode	2695.44	chr2
CECR5-AS2	NR_024483	-4048.21	5.846	noncoding	RefSeq	2712.12	chr22
LOC100507463	NR_037175	-4140.76	5.83209	noncoding	RefSeq	2728.8	chr6
LOC100507463	NR_037175	-4233.32	5.81818	noncoding	RefSeq	2745.48	chr6
RP11-96L14.8	ENST00000407890	-4325.87	5.80426	noncoding	gencode	2762.16	chr1
XLOC_006687	TCONS_00015206	-4418.42	5.79035	noncoding	TCONS	2778.84	chr8
RP11-290L1.4	ENST00000552367	-4510.98	5.77643	noncoding	gencode	2795.52	chr12
MIR22HG	ENST00000574016	-4603.53	5.76252	noncoding	gencode	2812.2	chr17
RP11-522N14.3	ENST00000539391	-4788.64	5.73469	noncoding	gencode	2845.57	chr12
RP11-451G4.2	ENST00000490497	-4881.2	5.72077	noncoding	gencode	2862.25	chr3
RP11-81H14.3	ENST00000546086	-4973.75	5.70686	noncoding	gencode	2878.93	chr12
LOC728614	uc003jcs.4	-5066.3	5.69295	noncoding	UCSC_knowngene	2895.61	chr5
XLOC_005658	TCONS_00012128	-5158.86	5.67903	noncoding	TCONS	2912.29	chr6
RP11-504I13.4	ENST00000285807	-5251.41	5.66512	noncoding	gencode	2928.97	chr18
STK24-AS2	ENST00000137067	-5343.97	5.6512	noncoding	gencode	2945.65	chr13
HMlincRNA859	HMlincRNA859-	-5436.52	5.63729	noncoding	K4K37_lincRNA	2962.33	chr2
RP11-855O10.4	ENST00000542122	-5529.08	5.62337	noncoding	gencode	2979.01	chr11
XLOC_000083	TCONS_00000860	-5621.63	5.60946	noncoding	TCONS	2995.69	chr1
RP11-536C10.9	ENST00000551666	-5714.18	5.59555	noncoding	pseudogene	3012.37	chr14
RP11-789C17.5	ENST00000579805	-5806.74	5.58163	noncoding	gencode	3029.05	chr18
RP11-285G1.9	ENST00000456938	-5991.85	5.5538	noncoding	gencode	3062.42	chr10
RP11-227B21.3	ENST00000540161	-6084.4	5.53989	noncoding	gencode	3079.1	chr12
RP1-240B8.4	ENST00000511849	-6176.96	5.52597	noncoding	gencode	3095.78	chr6
AC019064.2	ENST00000414796	-6269.51	5.51206	noncoding	gencode	3112.46	chr2
HMlincRNA922	HMlincRNA922+	-6362.06	5.49814	noncoding	K4K37_lincRNA	3129.14	chr20
AC009948.5	ENST00000436616	-6454.62	5.48423	noncoding	gencode	3145.82	chr2
DQ591997	uc021yys.3	-6732.28	5.44249	noncoding	UCSC_knowngene	3195.86	chr6
RP11-533E19.7	ENST00000567904	-6824.83	5.42857	noncoding	gencode	3212.54	chr1
AC098820.4	ENST00000414135	-6917.39	5.41466	noncoding	gencode	3229.22	chr2
BX248398.3	ENST00000457645	-7102.5	5.38683	noncoding	gencode	3262.58	chr1
HMlincRNA422	HMlincRNA422+	-7195.05	5.37291	noncoding	K4K38_lincRNA	3279.26	chr5
RP11-428C19.7	ENST00000529084	-7287.61	5.359	noncoding	gencode	3295.94	chr11
XLOC_005921	TCONS_00012361	-7472.71	5.33117	noncoding	TCONS	3329.31	chr6
RP4-614C15.5	ENST00000255981	-7565.27	5.31726	noncoding	gencode	3345.99	chr20
GBP1P3	ENST00000209754	-7657.82	5.30334	noncoding	pseudogene	3362.67	chr1
XLOC_014161	TCONS_00029768	-7750.38	5.28943	noncoding	TCONS	3379.35	chr22
RP11-672A2.8	ENST00000528781	-7842.93	5.27551	noncoding	gencode	3396.03	chr11
RP11-665G4.1	ENST00000502344	-7935.49	5.2616	noncoding	gencode	3412.71	chr4
RP11-789C17.5	ENST00000579805	-8295.32	4.69556	noncoding	gencode	4129.98	chr18
RP11-285G1.10	ENST00000456938	-8360.03	4.68075	noncoding	gencode	4146.66	chr10
RP11-227B21.4	ENST00000540161	-8424.74	4.66595	noncoding	gencode	4163.34	chr12
RP1-240B8.5	ENST00000511849	-8489.45	4.65114	noncoding	gencode	4180.02	chr6
AC019064.3	ENST00000414796	-8554.16	4.63633	noncoding	gencode	4196.7	chr2
HMlincRNA923	HMlincRNA923+	-8618.86	4.62153	noncoding	K4K38_lincRNA	4213.38	chr20
CTD-2574D22.6	ENST00000567795	-8675.92	5.15028	noncoding	gencode	3546.15	chr16
AC009948.5	ENST00000436616	-8683.57	4.60672	noncoding	gencode	4230.06	chr2
RP1-20N2.8	ENST00000415586	-8768.47	5.13637	noncoding	gencode	3562.84	chr6
RP11-15F12.3	ENST00000584252	-8861.03	5.12245	noncoding	gencode	3579.52	chr18
DQ591998	uc021yys.4	-8877.7	4.56231	noncoding	UCSC_knowngene	4280.1	chr6
RP11-533E19.8	ENST00000567904	-8942.41	4.5475	noncoding	gencode	4296.79	chr1
CTD-2023M8.3	ENST00000512978	-8953.58	5.10854	noncoding	gencode	3596.2	chr5
AC098820.4	ENST00000414135	-9007.12	4.5327	noncoding	gencode	4313.47	chr2
ZNF192P3	ENST00000562227	-9046.14	5.09463	noncoding	gencode	3612.88	chr6
BX248398.4	ENST00000457645	-9136.54	4.50309	noncoding	gencode	4346.83	chr1
HMlincRNA423	HMlincRNA423+	-9201.25	4.48828	noncoding	K4K39_lincRNA	4363.51	chr5
LOC727926	NR_015418	-9231.25	5.0668	noncoding	RefSeq	3646.24	chr15
RP11-428C19.8	ENST00000529085	-9265.95	4.47347	noncoding	gencode	4380.19	chr11
XLOC_003189	TCONS_00007210	-9323.8	5.05288	noncoding	TCONS	3662.92	chr3
XLOC_005922	TCONS_00012362	-9395.37	4.44386	noncoding	TCONS	4413.55	chr6
PMS2L4	uc011kep.4	-9416.35	5.03897	noncoding	UCSC_knowngene	3679.6	chr7
RP4-614C15.6	ENST00000163527	-9460.08	4.42906	noncoding	gencode	4430.23	chr20
LOC100616532	NR_038211	-9508.91	5.02505	noncoding	RefSeq	3696.28	chr8
GBP1P4	ENST00000117300	-9524.79	4.41425	noncoding	pseudogene	4446.91	chr1
XLOC_014162	TCONS_00029769	-9589.5	4.39945	noncoding	TCONS	4463.59	chr22
RP5-857K21.5	ENST00000440196	-9601.46	5.01114	noncoding	gencode	3712.96	chr1
RP11-672A2.9	ENST00000528781	-9654.21	4.38464	noncoding	gencode	4480.27	chr11
RP11-114H24.6	ENST00000562716	-9694.02	4.99722	noncoding	gencode	3729.64	chr15
RP11-665G4.1	ENST00000502344	-9718.92	4.36984	noncoding	gencode	4496.95	chr4
RP11-64K12.4	ENST00000560415	-9879.13	4.9694	noncoding	gencode	3763	chr15
AC017099.5	ENST00000450072	-9971.68	4.95548	noncoding	gencode	3779.68	chr2
CECR5-AS3	NR_024483	-10064.2	4.94157	noncoding	RefSeq	3796.37	chr22
LOC100507463	NR_037175	-10156.8	4.92765	noncoding	RefSeq	3813.05	chr6
CTD-2574D22.7	ENST00000567795	-10236.6	4.25139	noncoding	gencode	4630.4	chr16
RP1-20N2.9	ENST00000415586	-10301.3	4.23659	noncoding	gencode	4647.08	chr6
RP11-96L14.9	ENST00000407891	-10341.9	4.89982	noncoding	gencode	3846.41	chr1
RP11-15F12.4	ENST00000584252	-10366	4.22178	noncoding	gencode	4663.76	chr18
CTD-2023M8.4	ENST00000512978	-10430.7	4.20698	noncoding	gencode	4680.44	chr5
XLOC_006688	TCONS_00015207	-10434.5	4.88591	noncoding	TCONS	3863.09	chr8
ZNF192P4	ENST00000562227	-10495.4	4.19217	noncoding	gencode	4697.12	chr6
RP11-290L1.5	ENST00000552367	-10527	4.87199	noncoding	gencode	3879.77	chr12
MIR22HG	ENST00000574016	-10619.6	4.85808	noncoding	gencode	3896.45	chr17
LOC727927	NR_015419	-10624.8	4.16256	noncoding	RefSeq	4730.48	chr15
XLOC_003190	TCONS_00007211	-10689.6	4.14776	noncoding	TCONS	4747.16	chr3
PMS2L5	uc011kep.5	-10754.3	4.13295	noncoding	UCSC_knowngene	4763.84	chr7
RP11-522N14.4	ENST00000539391	-10804.7	4.83025	noncoding	gencode	3929.81	chr12
LOC100616533	NR_038212	-10819	4.11814	noncoding	RefSeq	4780.53	chr8
RP5-857K21.6	ENST00000440196	-10883.7	4.10334	noncoding	gencode	4797.21	chr1
RP11-451G4.3	ENST00000490497	-10897.2	4.81634	noncoding	gencode	3946.49	chr3
RP11-114H24.6	ENST00000562716	-10948.4	4.08853	noncoding	gencode	4813.89	chr15
RP11-81H14.4	ENST00000546086	-10989.8	4.80242	noncoding	gencode	3963.17	chr12
RP11-64K12.5	ENST00000560415	-11077.8	4.05892	noncoding	gencode	4847.25	chr15
LOC728615	uc003jcs.5	-11082.3	4.78851	noncoding	UCSC_knowngene	3979.85	chr5
AC017099.6	ENST00000450072	-11142.5	4.04412	noncoding	gencode	4863.93	chr2
XLOC_005659	TCONS_00012129	-11174.9	4.77459	noncoding	TCONS	3996.53	chr6
CECR5-AS4	NR_024483	-11207.2	4.02931	noncoding	RefSeq	4880.61	chr22
RP11-504I13.5	ENST00000011673	-11267.4	4.76068	noncoding	gencode	4013.21	chr18
STK24-AS3	ENST00000160413	-11360	4.74676	noncoding	gencode	4029.89	chr13
HMlincRNA860	HMlincRNA860-	-11452.5	4.73285	noncoding	K4K38_lincRNA	4046.58	chr2
RP11-855O10.5	ENST00000542123	-11545.1	4.71894	noncoding	gencode	4063.26	chr11
XLOC_000084	TCONS_00000861	-11637.7	4.70502	noncoding	TCONS	4079.94	chr1
RP11-536C10.10	ENST00000551666	-11730.2	4.69111	noncoding	pseudogene	4096.62	chr14
RP11-789C17.5	ENST00000579805	-11822.8	4.67719	noncoding	gencode	4113.3	chr18
RP11-285G1.10	ENST00000456938	-12007.9	4.64936	noncoding	gencode	4146.66	chr10
RP11-227B21.4	ENST00000540161	-12100.4	4.63545	noncoding	gencode	4163.34	chr12
RP1-240B8.5	ENST00000511849	-12193	4.62153	noncoding	gencode	4180.02	chr6
AC019064.3	ENST00000414796	-12285.5	4.60762	noncoding	gencode	4196.7	chr2
HMlincRNA923	HMlincRNA923+	-12378.1	4.59371	noncoding	K4K38_lincRNA	4213.38	chr20
AC009948.5	ENST00000436616	-12470.6	4.57979	noncoding	gencode	4230.06	chr2
DQ591998	uc021yys.4	-12748.3	4.53805	noncoding	UCSC_knowngene	4280.1	chr6
RP11-533E19.8	ENST00000567904	-12840.9	4.52413	noncoding	gencode	4296.79	chr1
AC098820.4	ENST00000414135	-12933.4	4.51022	noncoding	gencode	4313.47	chr2
BX248398.4	ENST00000457645	-13118.5	4.48239	noncoding	gencode	4346.83	chr1
HMlincRNA423	HMlincRNA423+	-13211.1	4.46848	noncoding	K4K39_lincRNA	4363.51	chr5
RP11-428C19.8	ENST00000529085	-13303.6	4.45456	noncoding	gencode	4380.19	chr11
XLOC_005922	TCONS_00012362	-13488.7	4.42673	noncoding	TCONS	4413.55	chr6
RP4-614C15.6	ENST00000163527	-13581.3	4.41282	noncoding	gencode	4430.23	chr20
GBP1P4	ENST00000117300	-13673.8	4.3989	noncoding	pseudogene	4446.91	chr1
XLOC_014162	TCONS_00029769	-13766.4	4.38499	noncoding	TCONS	4463.59	chr22
RP11-672A2.9	ENST00000528781	-13859	4.37108	noncoding	gencode	4480.27	chr11
RP11-665G4.1	ENST00000502344	-13951.5	4.35716	noncoding	gencode	4496.95	chr4
CTD-2574D22.7	ENST00000567795	-14691.9	4.24585	noncoding	gencode	4630.4	chr16
RP1-20N2.9	ENST00000415586	-14784.5	4.23193	noncoding	gencode	4647.08	chr6
RP11-15F12.4	ENST00000584252	-14877.1	4.21802	noncoding	gencode	4663.76	chr18
CTD-2023M8.4	ENST00000512978	-14969.6	4.2041	noncoding	gencode	4680.44	chr5
ZNF192P4	ENST00000562227	-15062.2	4.19019	noncoding	gencode	4697.12	chr6
LOC727927	NR_015419	-15247.3	4.16236	noncoding	RefSeq	4730.48	chr15
XLOC_003190	TCONS_00007211	-15339.8	4.14844	noncoding	TCONS	4747.16	chr3
PMS2L5	uc011kep.5	-15432.4	4.13453	noncoding	UCSC_knowngene	4763.84	chr7
LOC100616533	NR_038212	-15524.9	4.12062	noncoding	RefSeq	4780.53	chr8
RP5-857K21.6	ENST00000440196	-15617.5	4.1067	noncoding	gencode	4797.21	chr1
RP11-114H24.6	ENST00000562716	-15710	4.09279	noncoding	gencode	4813.89	chr15
RP11-114H24.6	ENST00000562716	-15802.6	4.07887	noncoding	gencode	4830.57	chr15
RP11-64K12.5	ENST00000560415	-15895.2	4.06496	noncoding	gencode	4847.25	chr15
AC017099.6	ENST00000450072	-15987.7	4.05104	noncoding	gencode	4863.93	chr2
CECR5-AS4	NR_024483	-16080.3	4.03713	noncoding	RefSeq	4880.61	chr22
