# Supplementary material for: LncRNA PCIR Is an Oncogenic Driver via Strengthen the Binding of TAB3 and PABPC4 in Triple Negative Breast Cancer
Source: Front Oncol. 2021 May 3;11:630300. doi: 10.3389/fonc.2021.630300 (PMC8128249; doi:10.3389/fonc.2021.630300)
Supplement: Supplementary file 2 [file DataSheet_2.xlsx]

## Sheet: RNA-seq data of Lnc-PCIR
RNA-sequencing Data in LncPCIR Knockdown cells
GeneID	GeneType	NC	si-LncPCIR (overlap)	Symbol	KeggID	Description
SNORD121B	snoRNA	1.22222	0	SNORD121B	hsa:101340252	small nucleolar RNA, C/D box 121B
HTR4	mRNA	0	0	HTR4	hsa:3360	5-hydroxytryptamine (serotonin) receptor 4, G protein-coupled
SNORD121A	snoRNA	1.06105	0	SNORD121A	hsa:100113379	small nucleolar RNA, C/D box 121A
HTR6	mRNA	0	0	HTR6	hsa:3362	5-hydroxytryptamine (serotonin) receptor 6, G protein-coupled
HTR7	mRNA	0.0144242	0	HTR7	hsa:3363	5-hydroxytryptamine (serotonin) receptor 7, adenylate cyclase-coupled
LOC100132330	ncRNA	0	0	LOC100132330		mal, T-cell differentiation protein-like pseudogene
BBX	mRNA	4.52555	3.02153	BBX	hsa:56987	bobby sox homolog (Drosophila)
RP11-48F14.1	lncRNA	0	0
LOC100421505	ncRNA	0	0	LOC100421505		MAP/microtubule affinity-regulating kinase 4 pseudogene
WDR83OS	mRNA	50.1282	52.4357	WDR83OS	hsa:51398	WD repeat domain 83 opposite strand
LOC100421508	ncRNA	0	0	LOC100421508		MAP/microtubule affinity-regulating kinase 2 pseudogene
LOC100421509	ncRNA	0	0
DHDH	mRNA	0.0893207	0.104672	DHDH	hsa:27294	dihydrodiol dehydrogenase (dimeric)
LOC100421504	ncRNA	0	0	LOC100421504		MAP/microtubule affinity-regulating kinase 4 pseudogene
LOC100421503	ncRNA	0	0
BCR	mRNA	22.3721	21.7824	BCR	hsa:613	breakpoint cluster region
VOPP1	mRNA	22.8106	22.388	VOPP1	hsa:81552	vesicular, overexpressed in cancer, prosurvival protein 1
LOC100421517	ncRNA	0	0	LOC100421517		DnaJ (Hsp40) homolog, subfamily C, member 17 pseudogene
LOC402715	ncRNA	0	0	LOC402715		karyopherin alpha 2 (RAG cohort 1, importin alpha 1) pseudogene
LOC100421518	ncRNA	0.364086	0	LOC100421518		MAD2 mitotic arrest deficient-like 1 (yeast) pseudogene
COL13A1	mRNA	0	0	COL13A1	hsa:1305	collagen, type XIII, alpha 1
TARSL2	mRNA	4.32915	3.8342	TARSL2	hsa:123283	threonyl-tRNA synthetase-like 2
LOC100421511	ncRNA	0	0	LOC100421511		MAP/microtubule affinity-regulating kinase 2 pseudogene
LOC100421510	ncRNA	0	0	LOC100421510		family with sequence similarity 20, member B pseudogene
LOC100421513	ncRNA	0	0	LOC100421513		transducin (beta)-like 1 X-linked receptor 1 pseudogene
FAM187B2P	ncRNA	0	0	FAM187B2P		family with sequence similarity 187, member B pseudogene
LOC100421512	ncRNA	0	0
HCGVIII-2	ncRNA	0	0	HCGVIII-2		HCGVIII-2 pseudogene
T	mRNA	0	0	T	hsa:6862	T, brachyury homolog (mouse)
LOC100132352	miscRNA	3.75996	4.05369	FRG1HP	hsa:100132352	FSHD region gene 1 pseudogene
LOC100132354	lncRNA	0	0
LOC100132356	lncRNA	2.00143	2.09186	LOC100132356	hsa:100132356	uncharacterized LOC100132356
GTF2IRD2B	mRNA	1.40053	2.11467	GTF2IRD2B	hsa:389524	GTF2I repeat domain containing 2B
SRP72P2	ncRNA	0.0341851	0	SRP72P2		signal recognition particle 72kDa pseudogene 2
LOC100335030	miscRNA	0.0763407	0.107354	LOC100335030	hsa:100335030	FGFR1 oncogene partner 2 pseudogene
SRP72P1	ncRNA	0	0	SRP72P1		signal recognition particle 72kDa pseudogene 1
LOC100421527	ncRNA	0	0	LOC100421527		DnaJ (Hsp40) homolog, subfamily C, member 8 pseudogene
LOC100421523	ncRNA	0.0319509	0.0748847	LOC100421523		UDP-N-acetylglucosamine pyrophosphorylase 1 pseudogene
SPAG5-AS1	lncRNA	0.565894	0.29013	SPAG5-AS1	hsa:100506436	SPAG5 antisense RNA 1
LOC100421525	ncRNA	0	0	LOC100421525		DnaJ (Hsp40) homolog, subfamily B, member 7 pseudogene
DHFR	mRNA	14.9135	15.5701	DHFR	hsa:1719	dihydrofolate reductase
STRC	mRNA	0	0	STRC	hsa:161497	stereocilin
STRN	mRNA	2.62774	2.10504	STRN	hsa:6801	striatin, calmodulin binding protein
LOC100288181	lncRNA	0.00849364	0.0298603	LOC100288181	hsa:100288181	uncharacterized LOC100288181
BBC3	mRNA	1.72889	1.90324	BBC3	hsa:27113	BCL2 binding component 3
MYBPC3	mRNA	0	0	MYBPC3	hsa:4607	myosin binding protein C, cardiac
MYBPC1	mRNA	0.255117	0	MYBPC1	hsa:4604	myosin binding protein C, slow type
MYBPC2	mRNA	0.013418	0	MYBPC2	hsa:4606	myosin binding protein C, fast type
FLJ20021	lncRNA	2.92224	2.99643	FLJ20021	hsa:90024	uncharacterized LOC90024
BGN	mRNA	0.0790145	0	BGN	hsa:633	biglycan
LOC100288192	ncRNA	0	0	LOC100288192		archaelysin family metallopeptidase 2 pseudogene
TMEFF1	mRNA	1.30113	1.57027	TMEFF1	hsa:8577	transmembrane protein with EGF-like and two follistatin-like domains 1
TMEFF2	mRNA	0.101924	0.0398138	TMEFF2	hsa:23671	transmembrane protein with EGF-like and two follistatin-like domains 2
TRDD2	ncRNA	0	0	TRDD2		T cell receptor delta diversity 2
LOC100132306	ncRNA	0.0832377	0.0975438	FAM91A4P		family with sequence similarity 91, member A1 pseudogene
TRDD3	mRNA	0	0	TRDD3		T cell receptor delta diversity 3
TRDD1	ncRNA	0	0	TRDD1		T cell receptor delta diversity 1
RPS7P11	ncRNA	10.5194	14.2459	RPS7P11		ribosomal protein S7 pseudogene 11
RPS7P12	ncRNA	0	0	RPS7P12		ribosomal protein S7 pseudogene 12
RPS7P10	ncRNA	4.08393	6.75144	RPS7P10		ribosomal protein S7 pseudogene 10
LOC642423	miscRNA	0.0788854	0	LOC642423	hsa:642423	golgin A2 pseudogene
PAXBP1-AS1	lncRNA	0.46264	0.22324	PAXBP1-AS1	hsa:100506215	PAXBP1 antisense RNA 1
FLJ44006	miscRNA	0.0159543	0
STX6	mRNA	5.9372	5.50813	STX6	hsa:10228	syntaxin 6
STX5	mRNA	22.0758	20.158	STX5	hsa:6811	syntaxin 5
STX4	mRNA	13.2563	14.485	STX4	hsa:6810	syntaxin 4
STX3	mRNA	12.802	13.7528	STX3	hsa:6809	syntaxin 3
BID	mRNA	51.6893	54.3294	BID	hsa:637	BH3 interacting domain death agonist
STX2	mRNA	7.90001	7.80463	STX2	hsa:2054	syntaxin 2
RPS7P15	ncRNA	0	0	RPS7P15		ribosomal protein S7 pseudogene 15
RPS7P13	ncRNA	0	0	RPS7P13		ribosomal protein S7 pseudogene 13
SPDEF	mRNA	0.0252235	0.118235	SPDEF	hsa:25803	SAM pointed domain containing ETS transcription factor
RPS7P14	ncRNA	0	0	RPS7P14		ribosomal protein S7 pseudogene 14
MBD3	mRNA	73.7015	70.0231	MBD3	hsa:53615	methyl-CpG binding domain protein 3
MBD4	mRNA	24.1024	22.3223	MBD4	hsa:8930	methyl-CpG binding domain protein 4
MBD5	mRNA	1.80478	1.74826	MBD5	hsa:55777	methyl-CpG binding domain protein 5
GATSL3	mRNA	0.26788	0.3488	GATSL3	hsa:652968	GATS protein-like 3
MBD6	mRNA	21.9506	18.5823	MBD6	hsa:114785	methyl-CpG binding domain protein 6
BIK	mRNA	0.253294	0.0593656	BIK	hsa:638	BCL2-interacting killer (apoptosis-inducing)
MBD1	mRNA	21.3252	22.6996	MBD1	hsa:4152	methyl-CpG binding domain protein 1
MBD2	mRNA	11.0458	10.8941	MBD2	hsa:8932	methyl-CpG binding domain protein 2
RP11-600K15.1	lncRNA	0	0
LOC642414	ncRNA	0	0	LOC642414	hsa:642414	tripartite motif containing 64B pseudogene
PRKRIR	mRNA	15.4217	16.3696	PRKRIR	hsa:5612	protein-kinase, interferon-inducible double stranded RNA dependent inhibitor, repressor of (P58 repressor)
LOC257358	lncRNA	0	0
FBXO27	mRNA	0.0623208	0	FBXO27	hsa:126433	F-box protein 27
FBXO28	mRNA	10.4332	11.5829	FBXO28	hsa:23219	F-box protein 28
FBXO25	mRNA	8.08585	5.97725	FBXO25	hsa:26260	F-box protein 25
LOC100421574	ncRNA	0	0	LOC100421574		family with sequence similarity 47, member C pseudogene
FBXO24	mRNA	0.149931	0.0251	FBXO24	hsa:26261	F-box protein 24
MCHR2-AS1	lncRNA	0.176197	0	MCHR2-AS1	hsa:728012	MCHR2 antisense RNA 1
FBXO21	mRNA	7.3677	8.2063	FBXO21	hsa:23014	F-box protein 21
FBXO22	mRNA	21.54	24.5923	FBXO22	hsa:26263	F-box protein 22
FADS3	mRNA	28.3259	23.0656	FADS3	hsa:3995	fatty acid desaturase 3
FADS2	mRNA	251.741	173.214	FADS2	hsa:9415	fatty acid desaturase 2
MYBPHL	mRNA	0.0351879	0	MYBPHL	hsa:343263	myosin binding protein H-like
FNTA	mRNA	45.0289	43.8843	FNTA	hsa:2339	farnesyltransferase, CAAX box, alpha
FADS6	mRNA	0.151817	0.0593033	FADS6	hsa:283985	fatty acid desaturase 6
LOC100288146	ncRNA	0	0	LOC100288146		nucleoporin Nup43-like
FNTB	mRNA	3.06553	3.41178	FNTB	hsa:2342	farnesyltransferase, CAAX box, beta
RP11-767I20.1	lncRNA	0	0
FADS1	mRNA	64.4324	41.9963	FADS1	hsa:3992	fatty acid desaturase 1
FBXO18	mRNA	21.4437	24.2328	FBXO18	hsa:84893	F-box protein, helicase, 18
STX8	mRNA	9.42615	11.1047	STX8	hsa:9482	syntaxin 8
FBXO16	mRNA	0.035841	0	FBXO16	hsa:157574	F-box protein 16
FBXO17	mRNA	12.9875	11.1595	FBXO17	hsa:115290	F-box protein 17
STX7	mRNA	17.5247	14.9057	STX7	hsa:8417	syntaxin 7
FGD5P1	miscRNA	0	0	FGD5P1	hsa:100132526	FYVE, RhoGEF and PH domain containing 5 pseudogene 1
FBXO15	mRNA	0	0	FBXO15	hsa:201456	F-box protein 15
LOC100288152	miscRNA	0.696467	0.816169	LOC100288152	hsa:100288152	uncharacterized LOC100288152
LOC100421587	ncRNA	0.0147335	0.0250353
LOC100288151	ncRNA	0	0	LOC100288151		SREK1-interacting protein 1 pseudogene
FBXO10	mRNA	9.60281	7.51865	FBXO10	hsa:26267	F-box protein 10
FBXO11	mRNA	8.59295	8.77667	FBXO11	hsa:80204	F-box protein 11
MINPP1	mRNA	23.1807	18.9626	MINPP1	hsa:9562	multiple inositol-polyphosphate phosphatase 1
LOC100421580	ncRNA	0	0	LOC100421580	LOC100421580		family with sequence similarity 175, member A pseudogene
LOC642441	mRNA	0.96329	1.02925	XP_006726429.1	LOC642441	hsa:642441	uncharacterized LOC642441
LOC100421583	ncRNA	0	0	LOC100421583	LOC100421583		hormonally up-regulated Neu-associated kinase pseudogene
BLK	mRNA	0	0	NM_001715.2	BLK	hsa:640	BLK proto-oncogene, Src family tyrosine kinase
BLM	mRNA	8.37525	8.41261	NM_001287248.1	BLM	hsa:641	Bloom syndrome, RecQ helicase-like
IREB2	mRNA	23.756	24.1958	NM_004136.2	IREB2	hsa:3658	iron-responsive element binding protein 2
LOC100421597	ncRNA	0.0503944	0.0295279	LOC100421597	LOC100421597		peptidylprolyl isomerase (cyclophilin)-like 4 pseudogene
FBXO47	mRNA	0	0	NM_001008777.2	FBXO47	hsa:494188	F-box protein 47
FBXO48	mRNA	0.745741	0.832297	NM_001024680.1	FBXO48	hsa:554251	F-box protein 48
AC007040.7	lncRNA	0.0511418	0.0599316	NM_024933.3	ANKRD53	hsa:79998	ankyrin repeat domain 53
FBXO45	mRNA	5.69263	6.04931	NM_001105573.1	FBXO45	hsa:200933	F-box protein 45
FBXO46	mRNA	6.91067	7.92812	NM_001080469.1	FBXO46	hsa:23403	F-box protein 46
LOC100288162	lncRNA	1.2563	1.05159	NR_103772.1	LOC100288162	hsa:100288162	uncharacterized LOC100288162
FBXO43	mRNA	2.27766	1.97651	NR_036491.1	FBXO43	hsa:286151	F-box protein 43
FBXO44	mRNA	7.96875	5.77682	NR_130909.1	FBXO44	hsa:93611	F-box protein 44
FBXO41	mRNA	1.15758	1.05331	NM_001080410.2	FBXO41	hsa:150726	F-box protein 41
FBXO42	mRNA	4.20423	3.59824	NM_018994	FBXO42	hsa:54455	F-box protein 42
GRAMD4P3	ncRNA	0	0	GRAMD4P3	GRAMD4P3		GRAM domain containing 4 pseudogene 3
FBXO40	mRNA	0	0	NM_016298.3	FBXO40	hsa:51725	F-box protein 40
LOC100421591	ncRNA	0	0	LOC100421591	LOC100421591		family with sequence similarity 76, member A pseudogene
GRAMD4P1	ncRNA	0	0	GRAMD4P1	GRAMD4P1		GRAM domain containing 4 pseudogene 1
GRAMD4P2	ncRNA	0	0	GRAMD4P2	GRAMD4P2		GRAM domain containing 4 pseudogene 2
GRAMD4P7	ncRNA	0	0	GRAMD4P7	GRAMD4P7		GRAM domain containing 4 pseudogene 7
LOC642474	ncRNA	0.0672393	0	LOC642474	LOC642474		UDP glucuronosyltransferase 2 family, polypeptide A3 pseudogene
LOC100421593	ncRNA	0	0	LOC100421593	LOC100421593		family with sequence similarity 71, member A pseudogene
GRAMD4P8	ncRNA	0	0	GRAMD4P8	GRAMD4P8		GRAM domain containing 4 pseudogene 8
LOC100421595	ncRNA	0.0492129	0	LOC100421595	LOC100421595		thyroid hormone receptor associated protein 3 pseudogene
GRAMD4P5	ncRNA	0	0	GRAMD4P5	GRAMD4P5		GRAM domain containing 4 pseudogene 5
GRAMD4P6	ncRNA	0	0	GRAMD4P6	GRAMD4P6		GRAM domain containing 4 pseudogene 6
LOC100421594	ncRNA	0	0	LOC100421594	LOC100421594		mitochondrial carrier 2 pseudogene
MBIP	mRNA	8.52479	8.96006	NM_016586.2	MBIP	hsa:51562	MAP3K12 binding inhibitory protein 1
BMF	mRNA	4.57484	3.17459	NM_033503.3	BMF	hsa:90427	Bcl2 modifying factor
KIR2DL5B	mRNA	0	0	NM_001018081.1	KIR2DL5B	hsa:553128	killer cell immunoglobulin-like receptor, two domains, long cytoplasmic tail, 5B
TACC1P1	ncRNA	0	0	TACC1P1	TACC1P1		transforming, acidic coiled-coil containing protein 1 pseudogene 1
HTR1E	mRNA	0	0	NM_000865.2	HTR1E	hsa:3354	5-hydroxytryptamine (serotonin) receptor 1E, G protein-coupled
HTR1F	mRNA	0	0.0131418	NM_000866.3	HTR1F	hsa:3355	5-hydroxytryptamine (serotonin) receptor 1F, G protein-coupled
FBXO38	mRNA	8.21588	8.96129	NM_205836.1	FBXO38	hsa:81545	F-box protein 38
OR3A5P	ncRNA	0	0	OR3A5P	OR3A5P		olfactory receptor, family 3, subfamily A, member 5 pseudogene
HTR1D	mRNA	0	0	NM_000864.4	HTR1D	hsa:3352	5-hydroxytryptamine (serotonin) receptor 1D, G protein-coupled
FBXO39	mRNA	0.0190671	0	NM_153230.2	FBXO39	hsa:162517	F-box protein 39
STYX	mRNA	6.61898	5.31448	NM_145251.3	STYX	hsa:6815	serine/threonine/tyrosine interacting protein
HTR1A	mRNA	0	0	NM_000524.3	HTR1A	hsa:3350	5-hydroxytryptamine (serotonin) receptor 1A, G protein-coupled
FBXO36	mRNA	2.5976	2.34312	NM_174899.4	FBXO36	hsa:130888	F-box protein 36
LOC100288175	miscRNA	0.923745	1.25343	XR_954670.1	LOC100288175	hsa:100288175	uncharacterized LOC100288175
HTR1B	mRNA	0.288103	0.289388	NM_000863.1	HTR1B	hsa:3351	5-hydroxytryptamine (serotonin) receptor 1B, G protein-coupled
FBXO34	mRNA	11.9511	10.0876	NM_152231.1	FBXO34	hsa:55030	F-box protein 34
RGMB-AS1	lncRNA	0.0237822	0.0836089	NR_033932.1	RGMB-AS1	hsa:503569	RGMB antisense RNA 1
FBXO32	mRNA	0.078177	0.0333139	NM_148177.2	FBXO32	hsa:114907	F-box protein 32
LOC100288172	ncRNA	0.52185	0.642902	LOC100288172	LOC100288172		WEE1 homolog (S. pombe) pseudogene
BMX	mRNA	0	0	NM_203281.2	BMX	hsa:660	BMX non-receptor tyrosine kinase
FBXO33	mRNA	1.80022	2.63703	NM_203301.3	FBXO33	hsa:254170	F-box protein 33
LOC100288170	ncRNA	0	0	LOC100288170	LOC100288170		ubiquitin-conjugating enzyme E2 variant 1 pseudogene
FBXO30	mRNA	11.3028	10.4603	NM_032145.4	FBXO30	hsa:84085	F-box protein 30
FAM90A1	mRNA	0.0172421	0	NM_018088.3	FAM90A1	hsa:55138	family with sequence similarity 90, member A1
FBXO31	mRNA	8.96011	7.96983	NM_024735.4	FBXO31	hsa:79791	F-box protein 31
LOC642461	ncRNA	0.01538	0.0180234
AGAP1-IT1	lncRNA	0.0429901	0	NR_131900.1	AGAP1-IT1	hsa:100506749	AGAP1 intronic transcript 1 (non-protein coding)
LOC284933	lncRNA	0	0	NR_038917.1	LOC284933	hsa:284933	uncharacterized LOC284933
RP5-988G17.1	lncRNA	0	0
LRRC37BP1	miscRNA	0.430583	0.147684	NR_015341.2	LRRC37BP1	hsa:147172	leucine rich repeat containing 37B pseudogene 1
HTR2B	mRNA	0.0216008	0.202507	NM_000867.4	HTR2B	hsa:3357	5-hydroxytryptamine (serotonin) receptor 2B, G protein-coupled
LOC102724971	mRNA	0	0	XP_011542106.1	LOC102724971	hsa:102724971	putative V-set and immunoglobulin domain-containing-like protein IGHV4OR15-8-like
PPWD1	mRNA	14.0232	16.9167	NM_015342.3	PPWD1	hsa:23398	peptidylprolyl isomerase domain and WD repeat containing 1
LOC102724970	mRNA	0	0	XP_006726392.1	LOC102724970	hsa:102724970	putative uncharacterized protein FLJ35883-like
HTR2C	mRNA	0.0199413	0	NM_001256761	HTR2C	hsa:3358	5-hydroxytryptamine (serotonin) receptor 2C, G protein-coupled
LOC102724973	lncRNA	0	0	XR_932724.1	LOC102724973	hsa:102724973	uncharacterized LOC102724973
LOC102724972	lncRNA	0	0	XR_433111.1	LOC102724972	hsa:102724972	uncharacterized LOC102724972
HTR2A	mRNA	0	0	NM_001165947.2	HTR2A	hsa:3356	5-hydroxytryptamine (serotonin) receptor 2A, G protein-coupled
LOC100421537	ncRNA	0	0	LOC100421537	LOC100421537		inositol monophosphatase domain containing 1 pseudogene
LOC100421536	ncRNA	0.643705	0.301735	LOC100421536	LOC100421536		diphosphoinositol pentakisphosphate kinase 2 pseudogene
LOC102724979	lncRNA	0	0	XR_951893.1	LOC102724979	hsa:102724979	uncharacterized LOC102724979
LOC102724978	ncRNA	0	0	LOC102724978	LOC102724978		skin secretory protein xP2-like
LOC642496	ncRNA	0.00417376	0.0048911	LOC642496	LOC642496		UDP glucuronosyltransferase 2 family, polypeptide A3 pseudogene
LOC102724975	mRNA	0.267171	0.31309	XP_006726698.1	LOC102724975	hsa:102724975	collagen alpha-3(IV) chain-like
LOC100288102	lncRNA	1.37779	1.93751
LOC102724974	lncRNA	0.105066	0.0615619	XR_432272.1	LOC102724974	hsa:102724974	uncharacterized LOC102724974
LOC102724977	lncRNA	0	0	XR_433046.2	LOC102724977	hsa:102724977	uncharacterized LOC102724977
BOC	mRNA	0.114132	0.10943	NM_033254.3	BOC	hsa:91653	BOC cell adhesion associated, oncogene regulated
LOC102724976	lncRNA	0	0	XR_431796.1	LOC102724976	hsa:102724976	uncharacterized LOC102724976
SPDL1	mRNA	36.1722	41.1592	NM_017785.4	SPDL1	hsa:54908	spindle apparatus coiled-coil protein 1
LOC642490	ncRNA	0	0	LOC642490	LOC642490		S-phase kinase-associated protein 1 pseudogene
MBL2	mRNA	1.003	1.31644	NM_000242.2	MBL2	hsa:4153	mannose-binding lectin (protein C) 2, soluble
BOK	mRNA	13.0771	9.06232	NM_032515.4	BOK	hsa:666	BCL2-related ovarian killer
SLC36A1	mRNA	4.43223	4.2532	NM_078483	SLC36A1	hsa:206358	solute carrier family 36 (proton/amino acid symporter), member 1
LOC100421549	ncRNA	0	0
SLC36A3	mRNA	0	0.0189659	NM_181774.3	SLC36A3	hsa:285641	solute carrier family 36, member 3
SLC36A2	mRNA	0	0	NM_181776.2	SLC36A2	hsa:153201	solute carrier family 36 (proton/amino acid symporter), member 2
HTR3E	mRNA	0	0	NM_198314.2	HTR3E	hsa:285242	5-hydroxytryptamine (serotonin) receptor 3E, ionotropic
VPS13C	mRNA	3.1753	2.11634	NM_020821.2	VPS13C	hsa:54832	vacuolar protein sorting 13 homolog C (S. cerevisiae)
VPS13D	mRNA	3.91402	3.67562	NM_018156	VPS13D	hsa:55187	vacuolar protein sorting 13 homolog D (S. cerevisiae)
DHPS	mRNA	37.0654	37.2427	NR_038192.1	DHPS	hsa:1725	deoxyhypusine synthase
VPS13A	mRNA	9.08186	9.13662	NM_033305.2	VPS13A	hsa:23230	vacuolar protein sorting 13 homolog A (S. cerevisiae)
HTR3C	mRNA	0	0	NM_130770.2	HTR3C	hsa:170572	5-hydroxytryptamine (serotonin) receptor 3C, ionotropic
LOC102724982	lncRNA	0	0	XR_430755.1	LOC102724982	hsa:102724982	uncharacterized LOC102724982
HTR3D	mRNA	0	0	NM_182537.2	HTR3D	hsa:200909	5-hydroxytryptamine (serotonin) receptor 3D, ionotropic
VPS13B	mRNA	3.09377	2.98352	NR_047582.1	VPS13B	hsa:157680	vacuolar protein sorting 13 homolog B (yeast)
LOC100421541	ncRNA	0.0800628	0.0938232	LOC100421541	LOC100421541		DnaJ (Hsp40) homolog, subfamily C, member 9 pseudogene
LOC102724981	mRNA	0	0	XR_952145.1	LOC102724981	hsa:102724981	RNA-binding protein 6-like
HTR3A	mRNA	0	0	NR_046363.1	HTR3A	hsa:3359	5-hydroxytryptamine (serotonin) receptor 3A, ionotropic
LOC102724984	mRNA	0	0	XP_006726657.1	LOC102724984	hsa:102724984	uncharacterized LOC102724984
HTR3B	mRNA	0	0	NM_006028.4	HTR3B	hsa:9177	5-hydroxytryptamine (serotonin) receptor 3B, ionotropic
LOC102724983	lncRNA	0	0	XR_430640	LOC102724983	hsa:102724983	uncharacterized LOC102724983
RABGGTB	mRNA	40.9896	38.7652	NR_073562.1	RABGGTB	hsa:5876	Rab geranylgeranyltransferase, beta subunit
CD24P3	ncRNA	0	0	CD24P3	CD24P3		CD24 molecule pseudogene 3
RABGGTA	mRNA	14.2539	13.3235	NM_182836.2	RABGGTA	hsa:5875	Rab geranylgeranyltransferase, alpha subunit
CD24P4	ncRNA	4.51774	3.65923	S75311.1	CD24P4		CD24 molecule pseudogene 4
CD24P1	ncRNA	0	0	CD24P1	CD24P1		CD24 molecule pseudogene 1
LOC100421548	ncRNA	0	0	LOC100421548	LOC100421548		family with sequence similarity 178, member B pseudogene
LOC102724980	lncRNA	0	0	XR_430737	LOC102724980	hsa:102724980	uncharacterized LOC102724980
CD24P2	ncRNA	0.0222171	0.0260356	CD24P2	CD24P2		CD24 molecule pseudogene 2
LOC102724989	ncRNA	0	0	LOC102724989	LOC102724989		glutathione S-transferase theta-1-like
LOC100288115	ncRNA	0	0	LOC100288115	LOC100288115		mucin-1-like
LOC102724986	lncRNA	0	0	XR_951897.1	LOC102724986	hsa:102724986	uncharacterized LOC102724986
LOC102724985	mRNA	0	0	XP_011545042.1	LOC102724985	hsa:102724985	pyridoxal-dependent decarboxylase domain-containing protein 1-like
LOC642487	ncRNA	0	0	LOC642487	LOC642487		H1 histone family, member O, oocyte-specific pseudogene
LOC102724988	mRNA	0	0	XP_011544757.1	LOC102724988	hsa:102724988	hormone receptor 4-like
C1D	mRNA	8.4975	8.59206	NM_173177.2	C1D	hsa:10438	C1D nuclear receptor corepressor
LOC100288111	ncRNA	0	0	LOC100288111	BOLA3P1		bolA family member 3 pseudogene 1
LOC102724987	mRNA	0	0	XP_006725475.1	LOC102724987	hsa:102724987	uncharacterized LOC102724987
RP11-157E21.1	lncRNA	0	0
LOC257396	lncRNA	1.71111	2.24392	NR_034107.2	LOC257396	hsa:257396	uncharacterized LOC257396
BPI	mRNA	0	0	NM_001725.2	BPI	hsa:671	bactericidal/permeability-increasing protein
CYP51A1P1	ncRNA	0.0920747	0.0359666	CYP51P1	CYP51A1P1		cytochrome P450, family 51, subfamily A, polypeptide 1 pseudogene 1
C1S	mRNA	2.54184	2.29441	NM_201442.2	C1S	hsa:716	complement component 1, s subcomponent
C1R	mRNA	0.983688	0.587679	NM_001733.4	C1R	hsa:715	complement component 1, r subcomponent
LOC102724993	mRNA	0	0	XR_916950.1	LOC102724993	hsa:102724993	nuclear pore complex-interacting protein family member A1-like
LOC100421552	ncRNA	0.340985	0.199795
KCNQ5-IT1	lncRNA	0	0	NR_120503.1	KCNQ5-IT1	hsa:100507381	KCNQ5 intronic transcript 1 (non-protein coding)
LOC102724992	mRNA	0	0	XR_951933.1	LOC102724992	hsa:102724992	uncharacterized LOC102724992
LOC102724995	mRNA	0	0	XP_011545274.1	LOC102724995	hsa:102724995	putative POM121-like protein 1-like
LOC102724994	mRNA	0	0	XP_006726288	LOC102724994	hsa:102724994	putative POM121-like protein 1-like
CYP51A1P3	ncRNA	0	0	CYP51P3	CYP51A1P3		cytochrome P450, family 51, subfamily A, polypeptide 1 pseudogene 3
IL2RG	mRNA	0.188831	0.110643	NM_000206.2	IL2RG	hsa:3561	interleukin 2 receptor, gamma
CYP51A1P2	ncRNA	0.121492	0.0355932	CYP51P2	CYP51A1P2		cytochrome P450, family 51, subfamily A, polypeptide 1 pseudogene 2
LOC100421559	ncRNA	0	0	LOC100421559	LOC100421559		adaptor-related protein complex 5, mu 1 subunit pseudogene
LOC102724991	mRNA	0	0	XP_011545222.1	LOC102724991	hsa:102724991	serine/threonine-protein phosphatase 2A regulatory subunit B'' subunit beta-like
LOC100421558	ncRNA	0	0	LOC100421558	LOC100421558		MAP/microtubule affinity-regulating kinase 2 pseudogene
LOC102724990	mRNA	0	0	XP_006725321.1	LOC102724990	hsa:102724990	proteoglycan 4-like
LOC100288129	ncRNA	0	0	LOC100288129	LOC100288129		acireductone dioxygenase 1 pseudogene
CYP1D1P	ncRNA	0	0	CYP1D1P	CYP1D1P		cytochrome P450, family 1, subfamily D, polypeptide 1, pseudogene
LOC100288125	ncRNA	0	0	LOC100288125	LOC100288125		NME/NM23 nucleoside diphosphate kinase 2 pseudogene
LOC102724997	mRNA	0	0	XR_431092.1	LOC102724997	hsa:102724997	leukocyte immunoglobulin-like receptor subfamily B member 3-like
LOC102724996	lncRNA	0	0	XR_430666.1	LOC102724996	hsa:102724996	uncharacterized LOC102724996
LOC100288123	lncRNA	1.47847	2.23236	NR_034114.1	LOC100288123	hsa:100288123	uncharacterized LOC100288123
LOC102724999	mRNA	0	0	LOC102724999	LOC102724999		Ig lambda chain V-I region BL2-like
LOC100421550	ncRNA	0	0
LOC102724998	ncRNA	0	0	LOC102724998	LOC102724998		set1/Ash2 histone methyltransferase complex subunit ASH2-like
LOC727884	ncRNA	0	0	LOC727884	LOC727884		insulin-like growth factor 2 mRNA binding protein 2 pseudogene
SLC36A4	mRNA	2.03912	1.71752	NM_152313.3	SLC36A4	hsa:120103	solute carrier family 36 (proton/amino acid symporter), member 4
RP5-1043L13.1	lncRNA	0	0
OR7E55P	ncRNA	0	0	OST013	OR7E55P		olfactory receptor, family 7, subfamily E, member 55 pseudogene
OR7E53P	ncRNA	0	0	OR7E78P	OR7E53P		olfactory receptor, family 7, subfamily E, member 53 pseudogene
GPKOW	mRNA	44.1579	42.6746	NM_015698.5	GPKOW	hsa:27238	G patch domain and KOW motifs
TRDJ2	mRNA	0	0	TRDJ2	TRDJ2		T cell receptor delta joining 2
TRDJ3	mRNA	0	0	TRDJ3	TRDJ3		T cell receptor delta joining 3
TRDJ1	mRNA	0	0	TRDJ1	TRDJ1		T cell receptor delta joining 1
HTR5A	mRNA	0	0	NM_024012.3	HTR5A	hsa:3361	5-hydroxytryptamine (serotonin) receptor 5A, G protein-coupled
LOC100421569	ncRNA	0.0246567	0	LOC100421569	LOC100421569		glyoxylate reductase 1 homolog (Arabidopsis) pseudogene
BRE	mRNA	12.0817	10.9928	NM_199194.2	BRE	hsa:9577	brain and reproductive organ-expressed (TNFRSF1A modulator)
IL2RA	mRNA	0	0	NM_001308243.1	IL2RA	hsa:3559	interleukin 2 receptor, alpha
ANKRD62P1-PARP4P3	miscRNA	0	0	NR_040115.1	ANKRD62P1-PARP4P3	hsa:23783	ANKRD62P1-PARP4P3 readthrough, transcribed pseudogene
TRDJ4	mRNA	0	0	TRDJ4	TRDJ4		T cell receptor delta joining 4
LOC100421561	ncRNA	1.24667	0.973956	LOC100421561	LOC100421561		family with sequence similarity 133, member A pseudogene
IL2RB	mRNA	0.0119352	0.0139865	NM_000878.3	IL2RB	hsa:3560	interleukin 2 receptor, beta
LOC727896	miscRNA	0.297138	0.464276	NR_026659.1	LOC727896	hsa:727896	cysteine and histidine-rich domain (CHORD) containing 1 pseudogene
CDRT15	mRNA	0.737066	1.90024	NM_001007530.1	CDRT15	hsa:146822	CMT1A duplicated region transcript 15
LGALSL	mRNA	2.87623	3.01578	NM_014181.2	LGALSL	hsa:29094	lectin, galactoside-binding-like
OR2AH1P	ncRNA	0	0	OR2AH1P	OR2AH1P		olfactory receptor, family 2, subfamily AH, member 1 pseudogene
PEX26	mRNA	17.3514	18.3269	NM_017929.5	PEX26	hsa:55670	peroxisomal biogenesis factor 26
LOC102724935	lncRNA	11.3474	11.1217	XR_427004.1	LOC102724935	hsa:102724935	uncharacterized LOC102724935
LGALS4	mRNA	0.264226	0.663511	NM_006149.3	LGALS4	hsa:3960	lectin, galactoside-binding, soluble, 4
C4B	mRNA	0.0355834	0.0104248	NM_001002029.3	C4B	hsa:721	complement component 4B (Chido blood group)
C4A	mRNA	0.124565	0.072987	NM_007293.2	C4A	hsa:720	complement component 4A (Rodgers blood group)
LOC102724934	lncRNA	0	0	XR_943700.1	LOC102724934	hsa:102724934	uncharacterized LOC102724934
LGALS3	mRNA	22.0903	18.9742	NR_003225.2	LGALS3	hsa:3958	lectin, galactoside-binding, soluble, 3
LGALS2	mRNA	11.0637	12.9652	NM_006498.2	LGALS2	hsa:3957	lectin, galactoside-binding, soluble, 2
LOC101805489	lncRNA	0	0.0658619
LOC102724937	ncRNA	0	0	LOC102724937	LOC102724937		angiogenic factor with G patch and FHA domains 1-like
IL36A	mRNA	0	0	NM_014440.1	IL36A	hsa:27179	interleukin 36, alpha
LGALS1	mRNA	20.5916	21.3932	NM_002305.3	LGALS1	hsa:3956	lectin, galactoside-binding, soluble, 1
HMGN2P46	miscRNA	0	0	NR_022014.1	HMGN2P46	hsa:283651	high mobility group nucleosomal binding domain 2 pseudogene 46
LOC102724936	lncRNA	0	0	XR_433612.1	LOC102724936	hsa:102724936	uncharacterized LOC102724936
MCIDAS	mRNA	0.252403	0.161337	NM_001190787.1	MCIDAS	hsa:345643	multiciliate differentiation and DNA synthesis associated cell cycle protein
IL36B	mRNA	0	0	NM_173178.2	IL36B	hsa:27177	interleukin 36, beta
HMGN2P45	ncRNA	0	0	HMGN2P45	HMGN2P45		high mobility group nucleosomal binding domain 2 pseudogene 45
LOC102724931	ncRNA	0	0	LOC102724931	LOC102724931		C-terminal-binding protein 2-like
LOC102724930	mRNA	0.588306	0.258532	XR_431040.1	LOC102724930	hsa:102724930	uncharacterized LOC102724930
HMGN2P44	ncRNA	0	0	HMGN2P44	HMGN2P44		high mobility group nucleosomal binding domain 2 pseudogene 44
LOC102724933	lncRNA	0	0	NR_120492.1	LOC102724933	hsa:102724933	uncharacterized LOC102724933
HMGN2P43	ncRNA	0	0	HMGN2P43	HMGN2P43		high mobility group nucleosomal binding domain 2 pseudogene 43
LOC102724932	lncRNA	0	0	XR_431907.1	LOC102724932	hsa:102724932	uncharacterized LOC102724932
BSG	mRNA	412.281	437.511	NM_198591.2	BSG	hsa:682	basigin (Ok blood group)
HMGN2P42	ncRNA	0	0	HMGN2P42	HMGN2P42		high mobility group nucleosomal binding domain 2 pseudogene 42
LOC100506985	lncRNA	1.63738	1.74436	NR_109781.1	LOC100506985	hsa:100506985	uncharacterized LOC100506985
HMGN2P41	ncRNA	36.1371	29.8871	HMGN2P41	HMGN2P41		high mobility group nucleosomal binding domain 2 pseudogene 41
HMGN2P40	ncRNA	0	0	HMGN2P40	HMGN2P40		high mobility group nucleosomal binding domain 2 pseudogene 40
AC002480.3	lncRNA	0.0595043	0.278925	NM_207342.2	STEAP1B	hsa:256227	STEAP family member 1B
LGALS9	mRNA	0	0.0320722	NR_024043.1	LGALS9	hsa:3965	lectin, galactoside-binding, soluble, 9
LGALS8	mRNA	7.91692	7.8094	NM_201545.2	LGALS8	hsa:3964	lectin, galactoside-binding, soluble, 8
BSN	mRNA	0.129917	0.113299	NM_003458.3	BSN	hsa:8927	bassoon presynaptic cytomatrix protein
LOC102724939	lncRNA	0	0	XR_429622.1	LOC102724939	hsa:102724939	uncharacterized LOC102724939
LGALS7	mRNA	0	0	NM_002307.3	LGALS7	hsa:3963	lectin, galactoside-binding, soluble, 7
INHBA-AS1	lncRNA	0	0	NR_027118.1	INHBA-AS1	hsa:285954	INHBA antisense RNA 1
LOC102724938	lncRNA	0	0	XR_932345.1	LOC102724938	hsa:102724938	uncharacterized LOC102724938
OR7E43P	ncRNA	0	0	OST712	OR7E43P		olfactory receptor, family 7, subfamily E, member 43 pseudogene
BSX	mRNA	0	0	NM_001098169.1	BSX	hsa:390259	brain-specific homeobox
RNU7-8P	ncRNA	0	0	U7.8	RNU7-8P		RNA, U7 small nuclear 8 pseudogene
LOC102724940	lncRNA	0	0	XR_433263	LOC102724940	hsa:102724940	uncharacterized LOC102724940
LOC102724946	lncRNA	0.169396	0	XR_955602.1	LOC102724946	hsa:102724946	uncharacterized LOC102724946
BTC	mRNA	0.583859	0.898022	NM_001729.2	BTC	hsa:685	betacellulin
LOC102724945	lncRNA	0	0	XR_915493.1	LOC102724945	hsa:102724945	uncharacterized LOC102724945
LOC102724948	lncRNA	0	0	XR_939795.1	LOC102724948	hsa:102724948	uncharacterized LOC102724948
BTD	mRNA	12.7028	14.0418	NM_001281726.1	BTD	hsa:686	biotinidase
LOC102724947	lncRNA	0	0	XR_956204.1	LOC102724947	hsa:102724947	uncharacterized LOC102724947
CFDP1	mRNA	64.0182	54.054	NM_006324.2	CFDP1	hsa:10428	craniofacial development protein 1
LOC102724942	lncRNA	0	0
CRISPLD1	mRNA	1.56131	1.137	NM_031461.5	CRISPLD1	hsa:83690	cysteine-rich secretory protein LCCL domain containing 1
LOC102724941	ncRNA	0	0	LOC102724941	LOC102724941		uncharacterized LOC102724941
CRISPLD2	mRNA	0.448494	0.373743	NM_031476.3	CRISPLD2	hsa:83716	cysteine-rich secretory protein LCCL domain containing 2
SUB1	mRNA	36.3426	43.0083	NM_006713.3	SUB1	hsa:10923	SUB1 homolog (S. cerevisiae)
LOC102724944	lncRNA	0.0797322	0.280307	XR_432869.1	LOC102724944	hsa:102724944	uncharacterized LOC102724944
LOC102724943	lncRNA	0.0650645	0	XR_952559.1	LOC102724943	hsa:102724943	uncharacterized LOC102724943
LOC100506974	lncRNA	0.321424	0.263667	XR_934242.1	LOC100506974	hsa:100506974	uncharacterized LOC100506974
BTK	mRNA	0	0.0204465	NM_001287345.1	BTK	hsa:695	Bruton agammaglobulinemia tyrosine kinase
OR5G5P	ncRNA	0	0	OR5G5P	OR5G5P		olfactory receptor, family 5, subfamily G, member 5 pseudogene
LOC102724949	lncRNA	0	0	XR_431608	LOC102724949	hsa:102724949	uncharacterized LOC102724949
LOC727874	ncRNA	0	0	LOC727874	LOC727874		WW domain binding protein 11 pseudogene
DHX8	mRNA	6.86381	8.2975	NM_004941.2	DHX8	hsa:1659	DEAH (Asp-Glu-Ala-His) box polypeptide 8
DHX9	mRNA	70.9239	66.5999	NR_033302.1	DHX9	hsa:1660	DEAH (Asp-Glu-Ala-His) box helicase 9
LOC727838	ncRNA	0	0	LOC727838	LOC727838		cancer/testis antigen family 47, member A11 pseudogene
RP4-684O24.5	miscRNA	0	0
LOC102724951	mRNA	0.0749947	0.0659131	XP_011544409.1	LOC102724951	hsa:102724951	uncharacterized LOC102724951
LOC102724950	lncRNA	0	0	XR_936712.1	LOC102724950	hsa:102724950	uncharacterized LOC102724950
NKAIN2	mRNA	0	0.0998096	NM_153355.4	NKAIN2	hsa:154215	Na+/K+ transporting ATPase interacting 2
LOC102724957	lncRNA	0	0	NM_001293172.1	LOC102724957	hsa:102724957	uncharacterized LOC102724957
NKAIN1	mRNA	0.0495666	0.0580856	NM_024522.2	NKAIN1	hsa:79570	Na+/K+ transporting ATPase interacting 1
LOC102724956	lncRNA	0	0	XR_952432.1	LOC102724956	hsa:102724956	uncharacterized LOC102724956
LOC102724959	lncRNA	0	0	XR_431846.1	LOC102724959	hsa:102724959	uncharacterized LOC102724959
LOC390282	ncRNA	0	0	LOC390282	LOC390282		eukaryotic translation initiation factor 3, subunit F pseudogene
MC2R	mRNA	0	0	NM_001291911.1	MC2R	hsa:4158	melanocortin 2 receptor (adrenocorticotropic hormone)
NKAIN4	mRNA	0	0	NM_152864.3	NKAIN4	hsa:128414	Na+/K+ transporting ATPase interacting 4
LOC102724958	lncRNA	0	0	NR_110760.1	LOC102724958	hsa:102724958	uncharacterized LOC102724958
LOC100288203	ncRNA	0.144771	0.12926	LOC100288203	LOC100288203		WAS protein homolog associated with actin, golgi membranes and microtubules pseudogene
NKAIN3	mRNA	0	0	NR_130764.1	NKAIN3	hsa:286183	Na+/K+ transporting ATPase interacting 3
LOC102724953	lncRNA	0	0	XR_433110.1	LOC102724953	hsa:102724953	uncharacterized LOC102724953
RACGAP1	mRNA	43.4588	35.9082	NM_013277.3	RACGAP1	hsa:29127	Rac GTPase activating protein 1
LOC102724952	lncRNA	0	0	XR_431998.1	LOC102724952	hsa:102724952	uncharacterized LOC102724952
LOC102724955	lncRNA	0	0	XR_928784.1	LOC102724955	hsa:102724955	uncharacterized LOC102724955
LOC102724954	lncRNA	0	0
OR5G4P	ncRNA	0	0	OR5G4P	OR5G4P		olfactory receptor, family 5, subfamily G, member 4 pseudogene
OR7E47P	ncRNA	0	0.0598048	NR_120437.1	OR7E47P		olfactory receptor, family 7, subfamily E, member 47 pseudogene
RP11-94H18.1	lncRNA	0.232727	0.151514
SLC10A4	mRNA	2.05147	1.41572	NM_152679.3	SLC10A4	hsa:201780	solute carrier family 10, member 4
BBS2	mRNA	10.3109	7.98167	NM_031885.3	BBS2	hsa:583	Bardet-Biedl syndrome 2
SLC10A5	mRNA	0.219945	0.515493	NM_001010893.2	SLC10A5	hsa:347051	solute carrier family 10, member 5
BBS1	mRNA	15.0707	13.7997	NM_024649.4	BBS1	hsa:582	Bardet-Biedl syndrome 1
XBP1	mRNA	286.351	306.875	NM_005080.3	XBP1	hsa:7494	X-box binding protein 1
SLC10A6	mRNA	0	0.0376667	NM_197965.2	SLC10A6	hsa:345274	solute carrier family 10 (sodium/bile acid cotransporter), member 6
SLC10A7	mRNA	9.43973	7.64611	NM_032128.3	SLC10A7	hsa:84068	solute carrier family 10, member 7
HSD17B1P1	ncRNA	0.196696	0.153668	SDR28C1P1	HSD17B1P1		hydroxysteroid (17-beta) dehydrogenase 1 pseudogene 1
TRDV2	mRNA	0	0	X15207	TRDV2		T cell receptor delta variable 2
TRDV3	mRNA	0	0	UPI000191510D	TRDV3		T cell receptor delta variable 3
SLC10A1	mRNA	0.177601	0.104063	NM_003049.3	SLC10A1	hsa:6554	solute carrier family 10 (sodium/bile acid cotransporter), member 1
SPDYC	mRNA	0	0	NM_001008778.1	SPDYC	hsa:387778	speedy/RINGO cell cycle regulator family member C
RP11-173B14.5	lncRNA	0.164584	0.289306
SLC10A2	mRNA	0	0	NM_000452.2	SLC10A2	hsa:6555	solute carrier family 10 (sodium/bile acid cotransporter), member 2
SLC10A3	mRNA	8.7128	9.79139	NM_019848.4	SLC10A3	hsa:8273	solute carrier family 10, member 3
TRDV1	mRNA	0	0	UPI0004E4CAA3	TRDV1		T cell receptor delta variable 1
LOC102724960	lncRNA	0	0	XR_945224.1	LOC102724960	hsa:102724960	uncharacterized LOC102724960
SUCO	mRNA	14.7135	14.0195	NM_016227.3	SUCO	hsa:51430	SUN domain containing ossification factor
IL36G	mRNA	0	0	NM_019618.3	IL36G	hsa:56300	interleukin 36, gamma
LOC102724962	ncRNA	0	0	LOC102724962	LOC102724962		angiogenic factor with G patch and FHA domains 1-like
LOC102724961	ncRNA	0	0	LOC102724961	LOC102724961		double homeobox protein 4-like protein 4-like
LOC102724968	lncRNA	0.720565	1.26661	XR_433614	LOC102724968	hsa:102724968	uncharacterized LOC102724968
LOC102724967	lncRNA	2.05276	2.22738	XR_432665.1	LOC102724967	hsa:102724967	uncharacterized LOC102724967
PEX5L	mRNA	0.0246618	0.0289004	NM_016559.2	PEX5L	hsa:51555	peroxisomal biogenesis factor 5-like
LOC100506990	lncRNA	1.17788	0.672463	NR_040091.1	LOC100506990	hsa:100506990	uncharacterized LOC100506990
LOC102724969	ncRNA	0	0	LOC102724969	LOC102724969		uncharacterized LOC102724969
MC1R	mRNA	0.342728	0.401632	NM_002386.3	MC1R	hsa:4157	melanocortin 1 receptor (alpha melanocyte stimulating hormone receptor)
LOC102724964	lncRNA	7.57299	4.43728	XR_955610.1	LOC102724964	hsa:102724964	uncharacterized LOC102724964
LOC102724963	lncRNA	0	0	XR_432967.1	LOC102724963	hsa:102724963	uncharacterized LOC102724963
LOC102724966	lncRNA	0	0	XR_958815.1	LOC102724966	hsa:102724966	uncharacterized LOC102724966
LOC100288211	ncRNA	0	0	LOC100288211	LOC100288211		PPPDE peptidase domain containing 1 pseudogene
LOC102724965	mRNA	0.188309	0.248259	XP_011531532.1	LOC102724965	hsa:102724965	collagen alpha-2(I) chain-like
LOC390298	ncRNA	0	0
SPDYA	mRNA	0.212561	0.155683	NM_182756.3	SPDYA	hsa:245711	speedy/RINGO cell cycle regulator family member A
LOC101805491	lncRNA	0	0	NR_103805.1	LOC101805491	hsa:101805491	uncharacterized LOC101805491
LOC100506999	lncRNA	0	0	XR_944176.1	LOC100506999	hsa:100506999	uncharacterized LOC100506999
OR7E46P	ncRNA	0	0	OST379	OR7E46P		olfactory receptor, family 7, subfamily E, member 46 pseudogene
LOC101927803	lncRNA	1.00535	0.589071	XR_251092.1	LOC101927803	hsa:101927803	uncharacterized LOC101927803
LOC101927800	lncRNA	0	0	XR_432682.1	LOC101927800	hsa:101927800	uncharacterized LOC101927800
LOC101927801	lncRNA	0	0	XR_929101.1	LOC101927801	hsa:101927801	uncharacterized LOC101927801
OR3A4P	miscRNA	0	0	NR_024128.1	OR3A4P	hsa:390756	olfactory receptor, family 3, subfamily A, member 4 pseudogene
C8B	mRNA	0.344263	0.379701	NM_001278544.1	C8B	hsa:732	complement component 8, beta polypeptide
C8A	mRNA	2.88618	3.59509	NM_000562.2	C8A	hsa:731	complement component 8, alpha polypeptide
MC4R	mRNA	0	0	NM_005912.2	MC4R	hsa:4160	melanocortin 4 receptor
C8G	mRNA	0.45761	0.357506	NM_000606.2	C8G	hsa:733	complement component 8, gamma polypeptide
SUFU	mRNA	4.72241	4.41352	NM_016169.3	SUFU	hsa:51684	suppressor of fused homolog (Drosophila)
LOC101927806	miscRNA	0	0.0861117	XR_947000.1	LOC101927806	hsa:101927806	uncharacterized LOC101927806
BBS9	mRNA	1.28533	1.06985	NM_198428.2	BBS9	hsa:27241	Bardet-Biedl syndrome 9
LOC101927807	lncRNA	0	0	XR_935685.1	LOC101927807	hsa:101927807	uncharacterized LOC101927807
LOC101927804	lncRNA	0	0	XR_247166	LOC101927804	hsa:101927804	uncharacterized LOC101927804
LOC101927805	lncRNA	0	0	XR_940633.1	LOC101927805	hsa:101927805	uncharacterized LOC101927805
BBS7	mRNA	3.16187	3.13413	NM_176824.2	BBS7	hsa:55212	Bardet-Biedl syndrome 7
BBS5	mRNA	0.458769	0.609301	NM_152384.2	BBS5	hsa:129880	Bardet-Biedl syndrome 5
LOC400043	lncRNA	27.8393	25.6535	NR_026656.1	LOC400043	hsa:400043	uncharacterized LOC400043
BBS4	mRNA	8.63883	9.35879	NR_045565.1	BBS4	hsa:585	Bardet-Biedl syndrome 4
LOC101927809	lncRNA	2.5238	2.57594	XR_253788	LOC101927809	hsa:101927809	uncharacterized LOC101927809
LOC101927810	lncRNA	0	0
ZHX2	mRNA	5.84762	6.97575	NM_014943.3	ZHX2	hsa:22882	zinc fingers and homeoboxes 2
PCYT1B	mRNA	0.62642	0.326259	NM_004845.4	PCYT1B	hsa:9468	phosphate cytidylyltransferase 1, choline, beta
PCYT1A	mRNA	37.5732	38.9916	NM_005017	PCYT1A	hsa:5130	phosphate cytidylyltransferase 1, choline, alpha
ZHX3	mRNA	2.94239	2.5072	NM_015035.3	ZHX3	hsa:23051	zinc fingers and homeoboxes 3
LOC101927814	lncRNA	0	0	NR_110930.1	LOC101927814	hsa:101927814	uncharacterized LOC101927814
LOC101927811	lncRNA	0	0.124478	NR_110119.1	LOC101927811	hsa:101927811	uncharacterized LOC101927811
CACYBP	mRNA	33.3527	35.6647	NM_014412.2	CACYBP	hsa:27101	calcyclin binding protein
ZHX1	mRNA	13.6452	15.131	NR_037873.1	ZHX1	hsa:11244	zinc fingers and homeoboxes 1
RNF144A	mRNA	0.891542	0.847645	NM_014746.4	RNF144A	hsa:9781	ring finger protein 144A
LOC102724902	lncRNA	0	0	XR_430602	LOC102724902	hsa:102724902	uncharacterized LOC102724902
RNF144B	mRNA	0.0373234	0.0109346	NM_182757.3	RNF144B	hsa:255488	ring finger protein 144B
LOC102724901	lncRNA	0	0.116171	XR_432867.1	LOC102724901	hsa:102724901	uncharacterized LOC102724901
MC3R	mRNA	0	0	NM_019888.3	MC3R	hsa:4159	melanocortin 3 receptor
LOC102724904	mRNA	0	0	XR_929700.1	LOC102724904	hsa:102724904	monofunctional C1-tetrahydrofolate synthase, mitochondrial-like
LOC102724903	lncRNA	0	0	XR_432144	LOC102724903	hsa:102724903	uncharacterized LOC102724903
LOC102724900	lncRNA	0	0	XR_938122.1	LOC102724900	hsa:102724900	uncharacterized LOC102724900
TAX1BP1	mRNA	52.6768	49.2157	NM_006024.6	TAX1BP1	hsa:8887	Tax1 (human T-cell leukemia virus type I) binding protein 1
LOC101927818	lncRNA	0.368533	0.143958	XR_954928.1	LOC101927818	hsa:101927818	uncharacterized LOC101927818
LOC102724909	ncRNA	0	0	LOC102724909	LOC102724909		keratin, type I cytoskeletal 18-like
TAX1BP3	mRNA	43.3209	29.249	NM_014604.3	TAX1BP3	hsa:30851	Tax1 (human T-cell leukemia virus type I) binding protein 3
LOC101927816	lncRNA	0	0	XR_253561.1	LOC101927816	hsa:101927816	uncharacterized LOC101927816
LOC102724906	lncRNA	0.156746	0	XR_956176.1	LOC102724906	hsa:102724906	uncharacterized LOC102724906
LOC102724905	mRNA	2.60771	1.48665	XP_006723736.1	LOC102724905	hsa:102724905	uncharacterized LOC102724905
LOC102724908	mRNA	0	0	XP_006726840.1	LOC102724908	hsa:102724908	uncharacterized LOC102724908
LOC102724907	lncRNA	0	0	XR_933548.1	LOC102724907	hsa:102724907	uncharacterized LOC102724907
LOC101927820	lncRNA	0	0	XR_253996.1	LOC101927820	hsa:101927820	uncharacterized LOC101927820
AMDP1	ncRNA	0	0	AMDPY	AMD1P2		adenosylmethionine decarboxylase pseudogene 1
LOC101927824	lncRNA	0	0	XR_959127.1	LOC101927824	hsa:101927824	uncharacterized LOC101927824
LOC101927825	lncRNA	0	0	XR_960136.1	LOC101927825	hsa:101927825	uncharacterized LOC101927825
LOC101927823	lncRNA	0	0	XR_252606	LOC101927823	hsa:101927823	uncharacterized LOC101927823
RNU7-7P	ncRNA	0	0	U7.7	RNU7-7P		RNA, U7 small nuclear 7 pseudogene
LOC102724913	lncRNA	0	0	NR_126324.1	LOC102724913	hsa:102724913	uncharacterized LOC102724913
PSMC6P3	ncRNA	0	0.0389102	PSMC6P3	PSMC6P3		proteasome 26S subunit, ATPase, 6 pseudogene 3
LOC400061	ncRNA	0	0	LOC400061	LOC400061		NSA2 ribosome biogenesis homolog (S. cerevisiae) pseudogene
LOC102724912	lncRNA	0	0	XR_433254.1	LOC102724912	hsa:102724912	uncharacterized LOC102724912
LOC102724915	lncRNA	0	0	XR_432597.1	LOC102724915	hsa:102724915	uncharacterized LOC102724915
LOC102724914	lncRNA	0.174288	0	XR_431607.1	LOC102724914	hsa:102724914	uncharacterized LOC102724914
LOC102724911	lncRNA	2.11858	2.85886	XR_432146.1	LOC102724911	hsa:102724911	uncharacterized LOC102724911
LOC102724910	lncRNA	0	0	XR_431126.1	LOC102724910	hsa:102724910	uncharacterized LOC102724910
LOC101927826	lncRNA	0.935164	0.547946	XR_251094.2	LOC101927826	hsa:101927826	uncharacterized LOC101927826
LOC727803	ncRNA	0	0	LOC727803	LOC727803		RAN binding protein 1 pseudogene
RP11-252C15.1	lncRNA	0	0
LOC102724917	lncRNA	3.5819	4.56253	XR_943689.1	LOC102724917	hsa:102724917	uncharacterized LOC102724917
LOC102724916	lncRNA	0	0	XR_949732.1	LOC102724916	hsa:102724916	uncharacterized LOC102724916
LOC102724919	lncRNA	0.309473	0.241775	NR_126002.1	LOC102724919	hsa:102724919	uncharacterized LOC102724919
LOC102724918	lncRNA	0	0	XR_432176.1	LOC102724918	hsa:102724918	uncharacterized LOC102724918
LOC101927831	miscRNA	0	0	XR_431547.1	LOC101927831	hsa:101927831	dnaJ homolog subfamily B member 3-like
PEX16	mRNA	7.16071	9.07341	NM_057174.2	PEX16	hsa:9409	peroxisomal biogenesis factor 16
PEX19	mRNA	16.2242	12.5826	NR_036492.1	PEX19	hsa:5824	peroxisomal biogenesis factor 19
LOC101927835	lncRNA	0	0	NR_105064.1	LOC101927835	hsa:101927835	uncharacterized LOC101927835
LOC101927834	lncRNA	0	0	XR_929191.1	LOC101927834	hsa:101927834	uncharacterized LOC101927834
MT2P1	ncRNA	0	0	MT2P1	MT2P1		metallothionein 2 pseudogene 1
RNU7-6P	ncRNA	0	0	U7.6	RNU7-6P		RNA, U7 small nuclear 6 pseudogene
PEX10	mRNA	19.7394	20.8407	NM_153818.1	PEX10	hsa:5192	peroxisomal biogenesis factor 10
PEX12	mRNA	1.90736	1.81345	NM_000286.2	PEX12	hsa:5193	peroxisomal biogenesis factor 12
PEX13	mRNA	9.11024	9.61092	NM_002618.3	PEX13	hsa:5194	peroxisomal biogenesis factor 13
PEX14	mRNA	18.3974	19.8415	NM_004565.2	PEX14	hsa:5195	peroxisomal biogenesis factor 14
PSMC6P2	ncRNA	0	0	PSMC6P2	PSMC6P2		proteasome 26S subunit, ATPase, 6 pseudogene 2
PSMC6P1	ncRNA	5.56327	4.86195	PSMC6P1	PSMC6P1		proteasome 26S subunit, ATPase, 6 pseudogene 1
LOC102724924	mRNA	0	0.114294	XP_006726855.1	LOC102724924	hsa:102724924	uncharacterized LOC102724924
LOC102724923	miscRNA	1.01047	0.131571	XR_428505.1	FRG1KP	hsa:102724923	protein FRG1B-like
LOC102724926	ncRNA	0	0	LOC102724926	LOC102724926		uncharacterized LOC102724926
LOC102724925	lncRNA	2.87749	0.374671	XR_433696.1	LOC102724925	hsa:102724925	uncharacterized LOC102724925
LOC102724920	lncRNA	0	0	XR_432285.1	LOC102724920	hsa:102724920	uncharacterized LOC102724920
LOC102724922	ncRNA	0	0	LOC102724922	LOC102724922		putative aquaporin-7-like protein 3-like
LOC102724921	mRNA	0.257852	0.18595	XP_006726449.1	LOC102724921	hsa:102724921	uncharacterized LOC102724921
MC5R	mRNA	0	0	NM_005913.2	MC5R	hsa:4161	melanocortin 5 receptor
LOC101927839	lncRNA	0	0	NR_110888.1	LOC101927839	hsa:101927839	uncharacterized LOC101927839
LOC101927837	lncRNA	0.300329	0.307953	XR_933692.1	LOC101927837	hsa:101927837	uncharacterized LOC101927837
LOC101927838	lncRNA	0.410716	0.539647	XR_253597.1	LOC101927838	hsa:101927838	uncharacterized LOC101927838
LOC102724928	lncRNA	0	0	XR_433255	LOC102724928	hsa:102724928	uncharacterized LOC102724928
LOC102724927	lncRNA	0.16263	0.245033	NR_120311.1	LOC102724927	hsa:102724927	uncharacterized LOC102724927
LOC102724929	lncRNA	0	0	XR_958812.1	LOC102724929	hsa:102724929	uncharacterized LOC102724929
LOC101927842	lncRNA	0	0	XR_253997.2	LOC101927842	hsa:101927842	uncharacterized LOC101927842
LOC101927840	lncRNA	0	0	XR_431523	LOC101927840	hsa:101927840	uncharacterized LOC101927840
LOC101927841	lncRNA	0.968786	1.40335	XR_955475.1	LOC101927841	hsa:101927841	uncharacterized LOC101927841
LOC101927846	lncRNA	1.93887	0.908842	XR_433052	LOC101927846	hsa:101927846	uncharacterized LOC101927846
LOC101927844	lncRNA	0	0	NM_001290053.1	LOC101927844	hsa:101927844	uncharacterized LOC101927844
INPPL1	mRNA	17.793	14.6079	NM_001567.3	INPPL1	hsa:3636	inositol polyphosphate phosphatase-like 1
RBM22P2	ncRNA	0	0	RBM22P2	RBM22P2		RNA binding motif protein 22 pseudogene 2
RBM22P1	ncRNA	0	0	RBM22P1	RBM22P1		RNA binding motif protein 22 pseudogene 1
IGF1R	mRNA	4.86134	4.27633	NM_152452.1	IGF1R	hsa:3480	insulin-like growth factor 1 receptor
PPIP5K1	mRNA	0.623972	0.806211	NM_014659.5	PPIP5K1	hsa:9677	diphosphoinositol pentakisphosphate kinase 1
PPIP5K2	mRNA	9.64784	10.2189	NR_074081.1	PPIP5K2	hsa:23262	diphosphoinositol pentakisphosphate kinase 2
MIR6129	miRNA	0.442916	0	NR_106745.1	MIR6129	hsa:102465137	microRNA 6129
MIR6127	Precursor_miRNA	0	0	NR_106742.1	MIR6127	hsa:102466615	microRNA 6127
ENPP2	mRNA	5.55788	3.51608	NR_045555.1	ENPP2	hsa:5168	ectonucleotide pyrophosphatase/phosphodiesterase 2
ENPP1	mRNA	23.8146	27.3678	NM_006208.2	ENPP1	hsa:5167	ectonucleotide pyrophosphatase/phosphodiesterase 1
MIR6128	Precursor_miRNA	0	0	NR_106743.1	MIR6128	hsa:102465135	microRNA 6128
LOC101927848	mRNA	0	0	XP_005276428.1	LOC101927848	hsa:101927848	uncharacterized LOC101927848
ENPP4	mRNA	0	0.0120888	NM_014936.4	ENPP4	hsa:22875	ectonucleotide pyrophosphatase/phosphodiesterase 4 (putative)
MIR6125	miRNA	0	0	NR_106740.1	MIR6125	hsa:102465133	microRNA 6125
ENPP3	mRNA	0.0152537	0	NM_005021.3	ENPP3	hsa:5169	ectonucleotide pyrophosphatase/phosphodiesterase 3
MIR6126	Precursor_miRNA	10.3065	5.08543	NR_106741.1	MIR6126	hsa:102465134	microRNA 6126
ENPP6	mRNA	0	0	NM_153343.3	ENPP6	hsa:133121	ectonucleotide pyrophosphatase/phosphodiesterase 6
ENPP5	mRNA	0	0	NM_021572.5	ENPP5	hsa:59084	ectonucleotide pyrophosphatase/phosphodiesterase 5 (putative)
MIR6124	miRNA	0	0	NR_106739.1	MIR6124	hsa:102466906	microRNA 6124
ENPP7	mRNA	0.155819	0.121733	NM_178543.4	ENPP7	hsa:339221	ectonucleotide pyrophosphatase/phosphodiesterase 7
LOC101927853	mRNA	0	0.0629081	XP_011543729.1	LOC101927853	hsa:101927853	WD repeat-containing protein 87-like
LOC101927854	lncRNA	0.203275	0.416871	NR_121667.1	LOC101927854	hsa:101927854	uncharacterized LOC101927854
SNORA59A	snoRNA	0.635235	0	NR_003025.1	SNORA59A	hsa:677885	small nucleolar RNA, H/ACA box 59A
LOC101927852	lncRNA	0	0	XR_433061.1	LOC101927852	hsa:101927852	uncharacterized LOC101927852
SNORA59B	snoRNA	0	0.744413	NR_003022.1	SNORA59B	hsa:677882	small nucleolar RNA, H/ACA box 59B
LOC101927857	lncRNA	0.0776171	0	XR_935399.1	LOC101927857	hsa:101927857	uncharacterized LOC101927857
CPSF1P1	ncRNA	0.151897	0.0296672	dJ90G24.5	CPSF1P1		cleavage and polyadenylation specific factor 1, 160kDa pseudogene 1
LOC101927858	lncRNA	0.391072	0.618686	XR_252349	LOC101927858	hsa:101927858	uncharacterized LOC101927858
LOC389249	ncRNA	0	0	LOC389249	LOC389249		peroxiredoxin 6 pseudogene
LOC101927855	lncRNA	1.31967	1.03099	XR_424857.1	LOC101927855	hsa:101927855	uncharacterized LOC101927855
LOC101927856	lncRNA	0.130834	0	XR_253266	LOC101927856	hsa:101927856	uncharacterized LOC101927856
LOC101927850	mRNA	0.613801	0.304317	XP_005276472.1	LOC101927850	hsa:101927850	uncharacterized LOC101927850
NDFIP2-AS1	lncRNA	0	0	NR_046685.1	NDFIP2-AS1	hsa:100874208	NDFIP2 antisense RNA 1
DHDDS	mRNA	10.0501	12.2466	NM_205861.2	DHDDS	hsa:79947	dehydrodolichyl diphosphate synthase subunit
LOC101927859	mRNA	0	0	XP_011528933.1	LOC101927859	hsa:101927859	uncharacterized LOC101927859
RBMS2P1	ncRNA	1.3419	1.14366	RBMS2P1	RBMS2P1		RNA binding motif, single stranded interacting protein 2 pseudogene 1
LOC101927864	lncRNA	0.0539417	0.252851	XR_934153.1	LOC101927864	hsa:101927864	uncharacterized LOC101927864
LOC101927863	lncRNA	1.09722	0	XR_933894.1	LOC101927863	hsa:101927863	uncharacterized LOC101927863
LOC101927866	lncRNA	0	0	XR_251468.1	LOC101927866	hsa:101927866	uncharacterized LOC101927866
HTRA3	mRNA	8.31199	4.55894	NM_053044.4	HTRA3	hsa:94031	HtrA serine peptidase 3
LOC101927867	lncRNA	0	0	XR_251948.1	LOC101927867	hsa:101927867	uncharacterized LOC101927867
HTRA4	mRNA	0	0	NM_153692.3	HTRA4	hsa:203100	HtrA serine peptidase 4
HTRA1	mRNA	0.0455451	0	NM_002775.4	HTRA1	hsa:5654	HtrA serine peptidase 1
HTRA2	mRNA	12.3629	13.9774	NM_145074.2	HTRA2	hsa:27429	HtrA serine peptidase 2
DAPP1	mRNA	0.0164322	0	NM_014395.2	DAPP1	hsa:27071	dual adaptor of phosphotyrosine and 3-phosphoinositides
RNU7-3P	ncRNA	0.804631	3.77169	U7.3	RNU7-3P		RNA, U7 small nuclear 3 pseudogene
LOC101927861	lncRNA	0	0
AP000472.2	lncRNA	1.18407	0.946077
LOC101927875	lncRNA	0	0	XR_253513.1	LOC101927875	hsa:101927875	uncharacterized LOC101927875
LOC101927874	lncRNA	0	0	XR_251334	LOC101927874	hsa:101927874	uncharacterized LOC101927874
LOC101927879	lncRNA	0.19786	0.231866	XR_935400.1	LOC101927879	hsa:101927879	uncharacterized LOC101927879
HULC	lncRNA	42.692	41.1457	NR_004855.2	HULC	hsa:728655	hepatocellular carcinoma up-regulated long non-coding RNA
LOC101927877	lncRNA	0	0	XR_253714	LOC101927877	hsa:101927877	uncharacterized LOC101927877
LOC101927878	lncRNA	0	0	XR_253267.1	LOC101927878	hsa:101927878	uncharacterized LOC101927878
CHCHD10	mRNA	39.1673	41.514	NR_125755.1	CHCHD10	hsa:400916	coiled-coil-helix-coiled-coil-helix domain containing 10
LOC101927871	lncRNA	0	0	XR_958274.1	LOC101927871	hsa:101927871	uncharacterized LOC101927871
RNU7-2P	ncRNA	0	0	U7.2	RNU7-2P		RNA, U7 small nuclear 2 pseudogene
LOC101927872	lncRNA	0	0	XR_957625.1	LOC101927872	hsa:101927872	uncharacterized LOC101927872
IGF2R	mRNA	34.2475	44.7264	NM_000876.2	IGF2R	hsa:3482	insulin-like growth factor 2 receptor
BSPRY	mRNA	0.0616838	0	NM_017688.2	BSPRY	hsa:54836	B-box and SPRY domain containing
LOC101927870	lncRNA	0.0177166	0.0207616	NR_110141.1	LOC101927870	hsa:101927870	uncharacterized LOC101927870
RBM22P6	ncRNA	0	0	RBM22P6	RBM22P6		RNA binding motif protein 22 pseudogene 6
RBM22P5	ncRNA	0	0	RBM22P5	RBM22P5		RNA binding motif protein 22 pseudogene 5
RBM22P4	ncRNA	0.0694146	0.0813449	RBM22P4	RBM22P4		RNA binding motif protein 22 pseudogene 4
RBM22P3	ncRNA	0	0	RBM22P3	RBM22P3		RNA binding motif protein 22 pseudogene 3
OR7M1P	ncRNA	0	0	OR7M1P	OR7M1P		olfactory receptor, family 7, subfamily M, member 1 pseudogene
LOC101927886	lncRNA	0.382399	0.11203	NR_131972.1	GBAT2	hsa:101927886	uncharacterized LOC101927886
LOC101927885	lncRNA	0.0623745	0.0730948	XR_251910	CTB-78F1.2	hsa:101927885	uncharacterized LOC101927885
LOC101927888	lncRNA	0	0	XR_954178.1	LOC101927888	hsa:101927888	uncharacterized LOC101927888
LOC101927882	lncRNA	0	0	XR_253011	LOC101927882	hsa:101927882	uncharacterized LOC101927882
LOC101927880	lncRNA	0.0597498	0.070019	XR_959142.1	LOC101927880	hsa:101927880	uncharacterized LOC101927880
LOC101927881	lncRNA	0	0	NR_110278.1	LOC101927881	hsa:101927881	uncharacterized LOC101927881
CA1	mRNA	0	0	NM_001738.4	CA1	hsa:759	carbonic anhydrase I
CA3	mRNA	0.0826204	0	NM_005181.3	CA3	hsa:761	carbonic anhydrase III, muscle specific
ZIC2	mRNA	0.178506	0.209186	NM_007129.3	ZIC2	hsa:7546	Zic family member 2
CA2	mRNA	65.8677	61.873	NM_001293675.1	CA2	hsa:760	carbonic anhydrase II
ZIC3	mRNA	0	0	NM_003413.3	ZIC3	hsa:7547	Zic family member 3
ZIC1	mRNA	4.31926	3.55827	NM_003412.3	ZIC1	hsa:7545	Zic family member 1
CA4	mRNA	0.157513	0	NM_000717.3	CA4	hsa:762	carbonic anhydrase IV
CA7	mRNA	0	0	NM_005182.2	CA7	hsa:766	carbonic anhydrase VII
MIR103A2	miRNA	0	0	NR_029519.1	MIR103A2	hsa:406896	microRNA 103a-2
MIR103A1	miRNA	0	0	NR_029520.1	MIR103A1	hsa:406895	microRNA 103a-1
CA6	mRNA	0	0	NM_001270502.1	CA6	hsa:765	carbonic anhydrase VI
CA9	mRNA	0.264134	0.4471	NM_001216.2	CA9	hsa:768	carbonic anhydrase IX
CA8	mRNA	0	0	NM_004056.4	CA8	hsa:767	carbonic anhydrase VIII
TMEM189-UBE2V1	mRNA	51.6364	47.1332	NM_199203.2	TMEM189-UBE2V1	hsa:387522	TMEM189-UBE2V1 readthrough
MIR6165	Precursor_miRNA	0	0	NR_106751.1	MIR6165	hsa:102465141	microRNA 6165
SUN3	mRNA	1.57257	1.06885	NM_152782.3	SUN3	hsa:256979	Sad1 and UNC84 domain containing 3
LOC101927897	lncRNA	0	0	XR_935691.1	LOC101927897	hsa:101927897	uncharacterized LOC101927897
SUN2	mRNA	23.9845	26.2552	NM_015374.2	SUN2	hsa:25777	Sad1 and UNC84 domain containing 2
LOC101927898	lncRNA	0.0429901	0	XR_253715	LOC101927898	hsa:101927898	uncharacterized LOC101927898
LOC101927895	lncRNA	1.06439	0.801856	XR_250709	LOC101927895	hsa:101927895	uncharacterized LOC101927895
SUN1	mRNA	35.7551	32.7444	NM_025154.5	SUN1	hsa:23353	Sad1 and UNC84 domain containing 1
LOC101927896	lncRNA	2.03275	2.08436	XR_934046.1	LOC101927896	hsa:101927896	uncharacterized LOC101927896
LOC100132260	ncRNA	0	0	LOC100132260	LOC100132260		chromodomain protein, Y-like pseudogene
ATP6AP1	mRNA	59.7726	62.637	NM_001183.5	ATP6AP1	hsa:537	ATPase, H+ transporting, lysosomal accessory protein 1
LOC101927899	lncRNA	0	0	XR_248010.1	LOC101927899	hsa:101927899	uncharacterized LOC101927899
CAD	mRNA	13.3599	16.2212	NM_004341	CAD	hsa:790	carbamoyl-phosphate synthetase 2, aspartate transcarbamylase, and dihydroorotase
LOC100132261	ncRNA	0	0	LOC100132261	LOC100132261		homeobox protein cut-like 1-like
ATP6AP2	mRNA	34.3894	38.939	NM_005765.2	ATP6AP2	hsa:10159	ATPase, H+ transporting, lysosomal accessory protein 2
HUNK	mRNA	0.856384	0.383043	NM_014586.1	HUNK	hsa:30811	hormonally up-regulated Neu-associated kinase
LOC101927890	lncRNA	0	0	XR_955480.1	LOC101927890	hsa:101927890	uncharacterized LOC101927890
LOC101927894	lncRNA	0	0	XR_252857.1	LOC101927894	hsa:101927894	uncharacterized LOC101927894
SUN5	mRNA	0	0	NM_080675.3	SUN5	hsa:140732	Sad1 and UNC84 domain containing 5
LOC101927892	lncRNA	0	0	XR_252479	LOC101927892	hsa:101927892	uncharacterized LOC101927892
RBM48P1	ncRNA	0	0	RBM48P1	RBM48P1		RNA binding motif protein 48 pseudogene 1
CAT	mRNA	30.0372	21.474	NM_001752.3	CAT	hsa:847	catalase
MIR103B2	miRNA	0	0	NR_031722.1	MIR103B2	hsa:100302282	microRNA 103b-2
MIR103B1	Precursor_miRNA	0	0	NR_031721.1	MIR103B1	hsa:100302238	microRNA 103b-1
LOC100132268	ncRNA	0	0
SHANK3	mRNA	1.08059	0.488893	NM_033517.1	SHANK3	hsa:85358	SH3 and multiple ankyrin repeat domains 3
SHANK2	mRNA	8.93782	6.92771	NR_110766.1	SHANK2	hsa:22941	SH3 and multiple ankyrin repeat domains 2
SHANK1	mRNA	0	0	NM_016148.2	SHANK1	hsa:50944	SH3 and multiple ankyrin repeat domains 1
OR5G1P	ncRNA	0	0	OR93HUM	OR5G1P		olfactory receptor, family 5, subfamily G, member 1 pseudogene
DAPL1	mRNA	0	0	NM_001017920.2	DAPL1	hsa:92196	death associated protein-like 1
FLJ44087	lncRNA	0	0
CBL	mRNA	4.62962	4.05009	NM_005188.3	CBL	hsa:867	Cbl proto-oncogene, E3 ubiquitin protein ligase
SV2C	mRNA	0.296912	0.12178	NM_014979.3	SV2C	hsa:22987	synaptic vesicle glycoprotein 2C
SV2B	mRNA	0	0	NM_014848.4	SV2B	hsa:9899	synaptic vesicle glycoprotein 2B
SV2A	mRNA	0.852734	0.358721	NM_014849.4	SV2A	hsa:9900	synaptic vesicle glycoprotein 2A
TBX22	mRNA	0	0	NM_016954.2	TBX22	hsa:50945	T-box 22
CBS	mRNA	4.86506	4.93669	NM_001178009.1	CBS	hsa:875	cystathionine-beta-synthase
TBX21	mRNA	0	0	NM_013351.1	TBX21	hsa:30009	T-box 21
TBX20	mRNA	0	0	NM_020417.1	TBX20	hsa:57057	T-box 20
CLVS2	mRNA	0	0	NM_001010852.3	CLVS2	hsa:134829	clavesin 2
CASP3P1	ncRNA	0	0	CASP3P1	CASP3P1		caspase 3, apoptosis-related cysteine peptidase pseudogene 1
CLVS1	mRNA	0	0.0162014	NM_173519.2	CLVS1	hsa:157807	clavesin 1
MIR6130	miRNA	0	0	NR_106746.1	MIR6130	hsa:102466967	microRNA 6130
MIR6131	miRNA	0	0	NR_106747.1	MIR6131	hsa:102465138	microRNA 6131
LOC100132280	ncRNA	0	0	LOC100132280	LOC100132280		ataxin 3 pseudogene
CCK	mRNA	0	0	NM_001174138.1	CCK	hsa:885	cholecystokinin
ZIC4	mRNA	2.04261	1.73244	NR_033118.2	ZIC4	hsa:84107	Zic family member 4
ZIC5	mRNA	0.72464	0.406132	NM_033132.3	ZIC5	hsa:85416	Zic family member 5
SUOX	mRNA	8.76531	7.56024	NM_001032387.1	SUOX	hsa:6821	sulfite oxidase
TBX19	mRNA	0.427692	0.561343	NM_005149.2	TBX19	hsa:9095	T-box 19
TBX18	mRNA	0.0238684	0	NM_001080508.2	TBX18	hsa:9096	T-box 18
CD2	mRNA	0.0294737	0.0345393	NM_001767.3	CD2	hsa:914	CD2 molecule
TBX15	mRNA	0.143116	0.167714	NM_152380.2	TBX15	hsa:6913	T-box 15
CD4	mRNA	0	0	NR_036545.1	CD4	hsa:920	CD4 molecule
CCS	mRNA	73.3052	77.0435	NM_005125.1	CCS	hsa:9973	copper chaperone for superoxide dismutase
LOC390250	ncRNA	0	0	LOC390250	LOC390250		polymerase (RNA) II (DNA directed) polypeptide E, 25kDa pseudogene
RPS16P10	ncRNA	0.422748	0.0990812	RPS16P10	RPS16P10		ribosomal protein S16 pseudogene 10
CD6	mRNA	0	0	NR_045638.1	CD6	hsa:923	CD6 molecule
LOC390251	ncRNA	0	0	NR_033749.1	LOC390251		SH3-domain GRB2-like 1 pseudogene
CD5	mRNA	0	0.0179149	NM_014207.3	CD5	hsa:921	CD5 molecule
TBX10	mRNA	0.0311872	0.0365474	NM_005995.4	TBX10	hsa:347853	T-box 10
CD7	mRNA	10.2351	8.11369	NM_006137.6	CD7	hsa:924	CD7 molecule
LOC390255	ncRNA	0	0	LOC390255	LOC390255		DEAD (Asp-Glu-Ala-Asp) box polypeptide 39B pseudogene
CD9	mRNA	3.55662	2.50846	NM_001769.3	CD9	hsa:928	CD9 molecule
LOC389273	miscRNA	0	0	XR_251755	LOC389273	hsa:389273	uncharacterized LOC389273
MIR6134	miRNA	0	0	NR_106750.1	MIR6134	hsa:102465140	microRNA 6134
MIR6132	Precursor_miRNA	0.442916	0	NR_106748.1	MIR6132	hsa:102466616	microRNA 6132
MNX1-AS1	lncRNA	0.0489137	0.0573206	NR_038835.1	MNX1-AS1	hsa:645249	MNX1 antisense RNA 1 (head to head)
MIR6133	miRNA	0	0	NR_106749.1	MIR6133	hsa:102465139	microRNA 6133
RPL36AP13	ncRNA	0	0	RPL36AP13	RPL36AP13		ribosomal protein L36a pseudogene 13
CDA	mRNA	0.251447	0.0589327	NM_001785.2	CDA	hsa:978	cytidine deaminase
RPL36AP14	ncRNA	0	0	RPL36AP14	RPL36AP14		ribosomal protein L36a pseudogene 14
RPL36AP11	ncRNA	0	0	RPL36AP11	RPL36AP11		ribosomal protein L36a pseudogene 11
RPL36AP12	ncRNA	0	0	RPL36AP12	RPL36AP12		ribosomal protein L36a pseudogene 12
RPL36AP17	ncRNA	0	0	RPL36AP17	RPL36AP17		ribosomal protein L36a pseudogene 17
RPL36AP18	ncRNA	0	0	RPL36AP18	RPL36AP18		ribosomal protein L36a pseudogene 18
RPL36AP15	ncRNA	0.124749	0.14619	RPL36AP15	RPL36AP15		ribosomal protein L36a pseudogene 15
CLEC10A	mRNA	0.0540928	0	NM_182906.2	CLEC10A	hsa:10462	C-type lectin domain family 10, member A
RPL36AP16	ncRNA	0.121301	0	RPL36AP16	RPL36AP16		ribosomal protein L36a pseudogene 16
RPL36AP19	ncRNA	0	0	RPL36AP19	RPL36AP19		ribosomal protein L36a pseudogene 19
AC004053.1	lncRNA	0.0809759	0.0189787
SCN11A	mRNA	0	0.00870391	NM_014139.2	SCN11A	hsa:11280	sodium channel, voltage-gated, type XI, alpha subunit
RPL36AP20	ncRNA	0	0	RPL36AP20	RPL36AP20		ribosomal protein L36a pseudogene 20
RPL36AP21	ncRNA	0	0	RPL36AP21	RPL36AP21		ribosomal protein L36a pseudogene 21
RPL36AP24	ncRNA	0.239592	0.421157	RPL36AP24	RPL36AP24		ribosomal protein L36a pseudogene 24
RPL36AP25	ncRNA	0	0	RPL36AP25	RPL36AP25		ribosomal protein L36a pseudogene 25
RPL36AP23	ncRNA	0	0	RPL36AP23	RPL36AP23		ribosomal protein L36a pseudogene 23
SSTR5-AS1	lncRNA	0.0164546	0.0385654	NR_027242.1	SSTR5-AS1	hsa:146336	SSTR5 antisense RNA 1
RP4-760C5.5	lncRNA	0	0
RPL36AP28	ncRNA	0	0	RPL36AP28	RPL36AP28		ribosomal protein L36a pseudogene 28
RPL36AP29	ncRNA	0.601593	0	RPL36AP29	RPL36AP29		ribosomal protein L36a pseudogene 29
RPL36AP26	ncRNA	0	0	RPL36AP26	RPL36AP26		ribosomal protein L36a pseudogene 26
CLEC11A	mRNA	0.0343126	0	NM_002975.2	CLEC11A	hsa:6320	C-type lectin domain family 11, member A
RPL36AP27	ncRNA	0	0	RPL36AP27	RPL36AP27		ribosomal protein L36a pseudogene 27
HUS1	mRNA	8.43302	7.48213	NR_037917.1	HUS1	hsa:3364	HUS1 checkpoint homolog (S. pombe)
FLJ34503	lncRNA	0.240667	0.141015	NR_027060.1	FLJ34503	hsa:285759	uncharacterized FLJ34503
CEL	mRNA	0.202338	0.213403	NM_001807.4	CEL	hsa:1056	carboxyl ester lipase
NUP93	mRNA	12.2933	11.6	NM_014669.4	NUP93	hsa:9688	nucleoporin 93kDa
BCAN	mRNA	0.0834775	0.130433	NM_198427.1	BCAN	hsa:63827	brevican
SCN10A	mRNA	0	0	NM_006514.3	SCN10A	hsa:6336	sodium channel, voltage-gated, type X, alpha subunit
BCAM	mRNA	66.7672	58.9828	NM_005581.4	BCAM	hsa:4059	basal cell adhesion molecule (Lutheran blood group)
LOC100132229	ncRNA	0	0	YH009_HUMAN	LOC100132229	hsa:100132229	nuclear pore associated protein 1 pseudogene
HECW2	mRNA	1.57534	1.53569	NM_020760	HECW2	hsa:57520	HECT, C2 and WW domain containing E3 ubiquitin protein ligase 2
HECW1	mRNA	1.5122	1.5001	NM_015052.4	HECW1	hsa:23072	HECT, C2 and WW domain containing E3 ubiquitin protein ligase 1
SRFBP1	mRNA	5.02185	4.38878	NM_152546.2	SRFBP1	hsa:153443	serum response factor binding protein 1
NUP98	mRNA	24.754	20.9182	NM_139132.3	NUP98	hsa:4928	nucleoporin 98kDa
RPL36AP31	ncRNA	0	0	RPL36AP31	RPL36AP31		ribosomal protein L36a pseudogene 31
LOC100132223	ncRNA	0	0	LOC100132223	LOC100132223		actin, beta pseudogene
RPL36AP32	ncRNA	0	0.362663	RPL36AP32	RPL36AP32		ribosomal protein L36a pseudogene 32
CFB	mRNA	2.76582	2.33667	NM_001710.5	CFB	hsa:629	complement factor B
RPL36AP30	ncRNA	0.254094	0.744413	RPL36AP30	RPL36AP30		ribosomal protein L36a pseudogene 30
CFD	mRNA	4.11576	3.81028	NM_001928.2	CFD	hsa:1675	complement factor D (adipsin)
CFH	mRNA	42.5926	53.1208	NM_001014975.2	CFH	hsa:3075	complement factor H
CFI	mRNA	11.6854	8.2416	NM_000204.3	CFI	hsa:3426	complement factor I
LOC642502	ncRNA	1.42955	1.3402	NM_001089593.2	LOC642502		succinate dehydrogenase complex, subunit C, integral membrane protein, 15kDa pseudogene
CFP	mRNA	0.140834	0	NM_002621.2	CFP	hsa:5199	complement factor properdin
RRP7A	mRNA	9.37236	10.2053	NM_015703.4	RRP7A	hsa:27341	ribosomal RNA processing 7 homolog A (S. cerevisiae)
LOC100132239	ncRNA	0	0	LOC100132239	LOC100132239		calcium activated nucleotidase 1 pseudogene
RRP7B	miscRNA	4.82364	6.40476	NR_002184.2	RRP7BP	hsa:91695	ribosomal RNA processing 7 homolog B (S. cerevisiae)
NUP85	mRNA	23.272	22.5224	NM_024844	NUP85	hsa:79902	nucleoporin 85kDa
NUP88	mRNA	25.5998	26.6664	NM_002532.4	NUP88	hsa:4927	nucleoporin 88kDa
CGA	mRNA	0.114402	0.134065	NM_001252383.1	CGA	hsa:1081	glycoprotein hormones, alpha polypeptide
CGB	mRNA	0	0	NM_000737.3	CGB	hsa:1082	chorionic gonadotropin, beta polypeptide
C3orf18	mRNA	0.125072	0.0418767	NM_016210.4	C3orf18	hsa:51161	chromosome 3 open reading frame 18
LOC100421409	ncRNA	0.0899029	0.210709	LOC100421409	LOC100421409		glucosamine-phosphate N-acetyltransferase 1 pseudogene
C3orf17	mRNA	12.395	12.6733	NR_027794.1	C3orf17	hsa:25871	chromosome 3 open reading frame 17
MCAM	mRNA	6.61643	4.60037	NM_006500.2	MCAM	hsa:4162	melanoma cell adhesion molecule
LOC100421401	ncRNA	0.000736673	0	LOC100421401	LOC100421401		guanylate binding protein family, member 6 pseudogene
LOC100421400	ncRNA	0	0	LOC100421400	LOC100421400		alanyl-tRNA synthetase domain containing 1 pseudogene
CGN	mRNA	23.2021	22.8874	NM_020770.2	CGN	hsa:57530	cingulin
C3orf14	mRNA	0.0273917	0	NM_020685.4	C3orf14	hsa:57415	chromosome 3 open reading frame 14
LOC100421402	ncRNA	10.8871	8.13993	LOC100421402	LOC100421402		heterogeneous nuclear ribonucleoprotein A1 pseudogene
MCAT	mRNA	7.45622	7.74855	NR_046423.1	MCAT	hsa:27349	malonyl CoA:ACP acyltransferase (mitochondrial)
LOC100421404	ncRNA	0.933549	0.625142	LOC100421404	LOC100421404		retinitis pigmentosa 9 (autosomal dominant) pseudogene
LOC100132249	miscRNA	0	0	XR_958115.1	LOC100132249	hsa:100132249	uncharacterized LOC100132249
ZNF559-ZNF177	mRNA	0.152885	0.31851	NM_001202425.1	ZNF559-ZNF177	hsa:100529215	ZNF559-ZNF177 readthrough
OR10AH1P	ncRNA	0	0	OR10AH1P	OR10AH1P		olfactory receptor, family 10, subfamily AH, member 1 pseudogene
LOC100132242	ncRNA	0	0	LOC100132242	LOC100132242		exosome component 8 pseudogene
RPL36AP10	ncRNA	0	0	RPL36AP10	RPL36AP10		ribosomal protein L36a pseudogene 10
MOCS2	mRNA	12.4592	10.717	NM_176806.3	MOCS2	hsa:4338	molybdenum cofactor synthesis 2
MOCS3	mRNA	6.06243	8.0133	NM_014484.4	MOCS3	hsa:27304	molybdenum cofactor synthesis 3
TMEM110-MUSTN1	mRNA	1.72066	1.39597	NM_001198974.2	TMEM110-MUSTN1	hsa:100526772	TMEM110-MUSTN1 readthrough
STON1	mRNA	0.231405	0.180784	NM_006873.3	STON1	hsa:11037	stonin 1
CHM	mRNA	0.0177427	0	NM_001145414.2	CHM	hsa:1121	choroideremia (Rab escort protein 1)
STON2	mRNA	0.671458	0.743148	NM_033104.3	STON2	hsa:85439	stonin 2
MCEE	mRNA	10.0995	13.331	NM_032601.3	MCEE	hsa:84693	methylmalonyl CoA epimerase
FGD5-AS1	lncRNA	40.6016	38.3018	NR_046251.1	FGD5-AS1	hsa:100505641	FGD5 antisense RNA 1
RRP12	mRNA	20.812	24.7086	NM_015179.3	RRP12	hsa:23223	ribosomal RNA processing 12 homolog (S. cerevisiae)
CIC	mRNA	13.9291	10.2466	NM_015125	CIC	hsa:23152	capicua transcriptional repressor
RP11-397C12.1	lncRNA	0.180141	0
RRP15	mRNA	8.51743	9.32609	NM_016052.3	RRP15	hsa:51018	ribosomal RNA processing 15 homolog (S. cerevisiae)
ZIK1	mRNA	0.226657	0.543872	NM_001010879.2	ZIK1	hsa:284307	zinc finger protein interacting with K protein 1
EDARADD	mRNA	0.434183	0.37182	NM_145861.2	EDARADD	hsa:128178	EDAR-associated death domain
MIR4659A	Precursor_miRNA	0	0	NR_039803.1	MIR4659A	hsa:100616348	microRNA 4659a
MIR4659B	miRNA	0	0	NR_039807.1	MIR4659B	hsa:100616372	microRNA 4659b
LOC642513	ncRNA	0.0504998	0
CIT	mRNA	4.9675	4.60633	NM_007174.2	CIT	hsa:11113	citron rho-interacting serine/threonine kinase
SLC9B1P3	ncRNA	0	0	SLC9B1P3	SLC9B1P3		solute carrier family 9, subfamily B (NHA1, cation proton antiporter 1), member 1 pseudogene 3
SLC9B1P2	ncRNA	0	0.00115912	SLC9B1P2	SLC9B1P2		solute carrier family 9, subfamily B (NHA1, cation proton antiporter 1), member 1 pseudogene 2
SLC9B1P5	ncRNA	0	0	SLC9B1P5	SLC9B1P5		solute carrier family 9, subfamily B (NHA1, cation proton antiporter 1), member 1 pseudogene 5
SLC9B1P4	ncRNA	0	0	SLC9B1P4	SLC9B1P4		solute carrier family 9, subfamily B (NHA1, cation proton antiporter 1), member 1 pseudogene 4
PLIN4	mRNA	0.385274	0.303889	NM_001080400.1	PLIN4	hsa:729359	perilipin 4
PLIN3	mRNA	39.7776	36.7982	NM_005817.4	PLIN3	hsa:10226	perilipin 3
PLIN2	mRNA	75.7994	75.9642	NR_038064.1	PLIN2	hsa:123	perilipin 2
PLIN1	mRNA	0.0162771	0.0572239	NM_002666.4	PLIN1	hsa:5346	perilipin 1
RCCD1	mRNA	9.61369	7.44252	NM_033544.2	RCCD1	hsa:91433	RCC1 domain containing 1
MOCS1	mRNA	6.73779	6.15629	NR_033233.1	MOCS1	hsa:4337	molybdenum cofactor synthesis 1
PLIN5	mRNA	0.514015	0.162173	NM_001013706.2	PLIN5	hsa:440503	perilipin 5
TRBV12-1	mRNA	0	0	TRBV121	TRBV12-1		T cell receptor beta variable 12-1 (pseudogene)
DCAF12L2	mRNA	1.54177	1.71968	NM_001013628.2	DCAF12L2	hsa:340578	DDB1 and CUL4 associated factor 12-like 2
DCAF12L1	mRNA	0	0.0166889	NM_178470.4	DCAF12L1	hsa:139170	DDB1 and CUL4 associated factor 12-like 1
RP11-1072A3.2	lncRNA	0.582399	0.574734
TRBV12-2	mRNA	0	0	TRBV122	TRBV12-2		T cell receptor beta variable 12-2 (pseudogene)
TRBV12-3	mRNA	0	0	UPI00001377D3	TRBV12-3		T cell receptor beta variable 12-3
TRBV12-4	mRNA	0	0	TRBV124	TRBV12-4		T cell receptor beta variable 12-4
SLC9B1P1	ncRNA	0	0	UPI000287A2C0	SLC9B1P1		solute carrier family 9, subfamily B (NHA1, cation proton antiporter 1), member 1 pseudogene 1
TRBV12-5	mRNA	0	0	UPI0000115AC0	TRBV12-5		T cell receptor beta variable 12-5
RASSF10	mRNA	0.215847	0.16863	NM_001080521.2	RASSF10	hsa:644943	Ras association (RalGDS/AF-6) domain family (N-terminal) member 10
MINOS1	mRNA	8.92051	11.3236	NR_033757.2	MINOS1	hsa:440574	mitochondrial inner membrane organizing system 1
LOC642550	ncRNA	0	0	LOC642550	LOC642550		v-ral simian leukemia viral oncogene homolog A (ras related) pseudogene
RRP36	mRNA	54.776	62.97	NM_033112.2	RRP36	hsa:88745	ribosomal RNA processing 36 homolog (S. cerevisiae)
CKB	mRNA	319.303	314.502	NM_001823.4	CKB	hsa:1152	creatine kinase, brain
PAIP2	mRNA	51.8469	51.9074	NR_109830.1	PAIP2	hsa:51247	poly(A) binding protein interacting protein 2
ZIM2	mRNA	0	0	NM_015363.4	ZIM2	hsa:23619	zinc finger, imprinted 2
PAIP1	mRNA	56.4105	57.6478	NM_183323.2	PAIP1	hsa:10605	poly(A) binding protein interacting protein 1
ZIM3	mRNA	0	0	NM_052882.1	ZIM3	hsa:114026	zinc finger, imprinted 3
BCHE	mRNA	0.196731	0.0461087	NM_000055.2	BCHE	hsa:590	butyrylcholinesterase
HIPK4	mRNA	0	0.0230732	NM_144685	HIPK4	hsa:147746	homeodomain interacting protein kinase 4
AC020571.3	lncRNA	0	0	NM_020760	HECW2	hsa:57520	HECT, C2 and WW domain containing E3 ubiquitin protein ligase 2
CKM	mRNA	1.25942	0.098392	NM_001824.4	CKM	hsa:1158	creatine kinase, muscle
MCF2	mRNA	0	0	NM_005369.4	MCF2	hsa:4168	MCF.2 cell line derived transforming sequence
MOCOS	mRNA	9.2236	8.73423	NM_017947.2	MOCOS	hsa:55034	molybdenum cofactor sulfurase
G0S2	mRNA	0	0	NM_015714.3	G0S2	hsa:50486	G0/G1 switch 2
RRP1B	mRNA	21.6856	15.5479	NM_015056.2	RRP1B	hsa:23076	ribosomal RNA processing 1B
HIPK1	mRNA	9.23474	8.80138	NM_198269.2	HIPK1	hsa:204851	homeodomain interacting protein kinase 1
HIPK3	mRNA	8.18578	6.9604	NM_005734.4	HIPK3	hsa:10114	homeodomain interacting protein kinase 3
HIPK2	mRNA	3.691	2.20356	NM_022740.4	HIPK2	hsa:28996	homeodomain interacting protein kinase 2
HERC2P10	miscRNA	0.756706	0.798085	NR_072991.1	HERC2P10	hsa:390561	hect domain and RLD 2 pseudogene 10
LOC100134868	lncRNA	0	0	NR_004846.2	LOC100134868	hsa:100134868	uncharacterized LOC100134868
FOSB	mRNA	0.332422	0.419521	NM_006732.2	FOSB	hsa:2354	FBJ murine osteosarcoma viral oncogene homolog B
CLC	mRNA	0	0	NM_001828.5	CLC	hsa:1178	Charcot-Leyden crystal galectin
TMEM229A	mRNA	0	0	NM_001136002.1	TMEM229A	hsa:730130	transmembrane protein 229A
LOC100132202	mRNA	0	0	XP_006726624.1	LOC100132202	hsa:100132202	golgin subfamily A member 6-like protein 1-like
RNASEH2CP1	ncRNA	0	0	NR_002820.2	RNASEH2CP1		ribonuclease H2, subunit C pseudogene 1
RBMS1P1	ncRNA	0.414871	0.434998	RBMS1P1	RBMS1P1		RNA binding motif, single stranded interacting protein 1 pseudogene 1
MSX2P1	miscRNA	0	0	NR_002307.1	MSX2P1	hsa:55545	msh homeobox 2 pseudogene 1
TMEM229B	mRNA	0	0	NM_182526.2	TMEM229B	hsa:161145	transmembrane protein 229B
LOC100506908	lncRNA	0.267097	0.156502	XR_432045.1	LOC100506908	hsa:100506908	uncharacterized LOC100506908
LOC100506901	lncRNA	0.352209	0.265335	XR_938485.1	LL0XNC01-250H12.3	hsa:100506901	uncharacterized LOC100506901
LOC100421455	ncRNA	0	0	LOC100421455	EIF4EP4		eukaryotic translation initiation factor 4E pseudogene 4
DNM3OS	lncRNA	0	0	NR_038397.2	DNM3OS	hsa:100628315	DNM3 opposite strand/antisense RNA
CLU	mRNA	250.739	257.073	NR_038335.1	CLU	hsa:1191	clusterin
MT1DP	miscRNA	0	0	NR_003658.2	MT1DP	hsa:326343	metallothionein 1D, pseudogene (functional)
LOC100288268	ncRNA	0.0410177	0	LOC100288268	LOC100288268		serine/arginine repetitive matrix protein 1-like
OIP5	mRNA	20.8579	20.1859	NM_007280.1	OIP5	hsa:11339	Opa interacting protein 5
IFNA11P	ncRNA	0	0	IFNP11	IFNA11P		interferon, alpha 11, pseudogene
DIO1	mRNA	0.103823	0.121667	NM_213593.3	DIO1	hsa:1733	deiodinase, iodothyronine, type I
LOC100421465	ncRNA	0.0448679	0	LOC100421465	LOC100421465		ubiquitin-like modifier activating enzyme 2 pseudogene
DIO2	mRNA	0.0454594	0.00887875	NM_013989.4	DIO2	hsa:1734	deiodinase, iodothyronine, type II
LOC642554	ncRNA	0.107643	0	LOC642554	LOC642554		leucine rich repeat containing 59 pseudogene
DIO3	mRNA	0.0689027	0.242235	NM_001362.3	DIO3	hsa:1735	deiodinase, iodothyronine, type III
FAM91A1	mRNA	11.1585	12.2796	NM_144963.2	FAM91A1	hsa:157769	family with sequence similarity 91, member A1
LOC100421468	ncRNA	0.688863	0.87453	LOC100421468	LOC100421468		ubiquitin-like modifier activating enzyme 2 pseudogene
MTNR1A	mRNA	0	0	NM_005958.3	MTNR1A	hsa:4543	melatonin receptor 1A
MT1CP	ncRNA	0	0	MT1CP	MT1CP		metallothionein 1C, pseudogene
MTNR1B	mRNA	0	0	NM_005959.3	MTNR1B	hsa:4544	melatonin receptor 1B
TBCAP1	ncRNA	0	0	TBCAP1	TBCAP1		tubulin folding cofactor A pseudogene 1
TBCAP2	ncRNA	0	0	TBCAP2	TBCAP2		tubulin folding cofactor A pseudogene 2
TBCAP3	ncRNA	0	0.108175	TBCAP3	TBCAP3		tubulin folding cofactor A pseudogene 3
LOC100421462	ncRNA	0	0.0594904	LOC100421462	LOC100421462		trafficking protein particle complex 2-like pseudogene
IFNA12P	ncRNA	0	0	IFNWP12	IFNA12P		interferon, alpha 12, pseudogene
PMM2P2	ncRNA	0	0	PMM2P2	PMM2P2		phosphomannomutase 2 pseudogene 2
LOC100506929	lncRNA	0	0	XR_431375.1	LOC100506929	hsa:100506929	uncharacterized LOC100506929
OR7E62P	ncRNA	0	0	PJCG9	OR7E62P		olfactory receptor, family 7, subfamily E, member 62 pseudogene
CNP	mRNA	15.78	12.522	NM_033133.4	CNP	hsa:1267	2',3'-cyclic nucleotide 3' phosphodiesterase
PMM2P1	ncRNA	0	0	PMM2P1	PMM2P1		phosphomannomutase 2 pseudogene 1
LOC100421476	ncRNA	0	0	LOC100421476	LOC100421476		family with sequence similarity 71, member A pseudogene
LOC100421478	ncRNA	0	0
EDRF1-AS1	lncRNA	0.322282	0.302138	NR_120633.1	EDRF1-AS1	hsa:101927983	EDRF1 antisense RNA 1
RP11-72L22.1	lncRNA	0	0.0383822
LOC642590	ncRNA	2.37337	2.03509	LOC642590	LOC642590		spermine synthase pseudogene
LOC100421472	ncRNA	0	0	LOC100421472	LOC100421472		mitochondrial fission regulator 2 pseudogene
LOC100421471	ncRNA	0	0	LOC100421471	LOC100421471		non-SMC element 4 homolog A (S. cerevisiae) pseudogene
LOC100421474	ncRNA	0	0	LOC100421474	LOC100421474		family with sequence similarity 49, member B pseudogene
CD300LB	mRNA	0	0	NM_174892.3	CD300LB	hsa:124599	CD300 molecule-like family member b
CD300LD	mRNA	0	0	NM_001115152.1	CD300LD	hsa:100131439	CD300 molecule-like family member d
LOC100506922	mRNA	3.37906	3.004	XP_005276276.1	LOC100506922	hsa:100506922	basic proline-rich protein-like
CD300LF	mRNA	0.12124	0	NR_110298.1	CD300LF	hsa:146722	CD300 molecule-like family member f
CD300LG	mRNA	0	0	NM_145273.3	CD300LG	hsa:146894	CD300 molecule-like family member g
MCL1	mRNA	52.8397	54.5257	NM_182763.2	MCL1	hsa:4170	myeloid cell leukemia 1
LOC400026	ncRNA	0	0	LOC400026	LOC400026		protein-kinase, interferon-inducible double stranded RNA dependent inhibitor, repressor of (P58 repressor) pseudogene
SRSF10P1	ncRNA	0	0	SRSF10P1	SRSF10P1		serine/arginine-rich splicing factor 10 pseudogene 1
TCEANC	mRNA	0.933061	0.772939	NM_152634.3	TCEANC	hsa:170082	transcription elongation factor A (SII) N-terminal and central domain containing
SRSF10P2	ncRNA	0	0	SRSF10P2	SRSF10P2		serine/arginine-rich splicing factor 10 pseudogene 2
LOC642579	ncRNA	0	0	LOC642579	LOC642579		tripartite motif containing 64B pseudogene
BCL9	mRNA	4.07656	4.08957	NM_004326.3	BCL9	hsa:607	B-cell CLL/lymphoma 9
UBOX5	mRNA	6.76668	5.74217	NM_199415.2	UBOX5	hsa:22888	U-box domain containing 5
OR6C64P	ncRNA	0	0	OR6C64P	OR6C64P		olfactory receptor, family 6, subfamily C, member 64 pseudogene
BCL6	mRNA	4.57825	3.98903	NM_138931.1	BCL6	hsa:604	B-cell CLL/lymphoma 6
LOC100421483	ncRNA	0	0	LOC100421483	LOC100421483		transforming growth factor, beta receptor 1 pseudogene
LOC100421482	ncRNA	0	0	LOC100421482	LOC100421482		DnaJ (Hsp40) homolog, subfamily C, member 2 pseudogene
CPD	mRNA	25.4229	23.0794	NM_001304.4	CPD	hsa:1362	carboxypeptidase D
BCL3	mRNA	17.2884	14.3695	NM_005178.4	BCL3	hsa:602	B-cell CLL/lymphoma 3
GLUD1P3	miscRNA	0.723752	0.667392	NR_048575.1	GLUD1P3	hsa:2749	glutamate dehydrogenase 1 pseudogene 3
BCL2	mRNA	0.00743651	0	NM_000657.2	BCL2	hsa:596	B-cell CLL/lymphoma 2
LOC400036	ncRNA	0	0	LOC400036	LOC400036		DEAD (Asp-Glu-Ala-Asp) box polypeptide 23 pseudogene
GLUD1P4	ncRNA	0	0	GLUDP4	GLUD1P4		glutamate dehydrogenase 1 pseudogene 4
CPE	mRNA	0.278373	0.116506	NM_001873.2	CPE	hsa:1363	carboxypeptidase E
GLUD1P5	ncRNA	0	0	GLUDP5	GLUD1P5		glutamate dehydrogenase 1 pseudogene 5
LOC100506911	ncRNA	0	0	LOC100506911	LOC100506911	hsa:100506911	chromosome 6 open reading frame 35 pseudogene
GLUD1P7	miscRNA	0.131225	0.0768896	NR_048574.2	GLUD1P7	hsa:414212	glutamate dehydrogenase 1 pseudogene 7
OR51H2P	ncRNA	0	0	OR51H2P	OR51H2P		olfactory receptor, family 51, subfamily H, member 2 pseudogene
LOC100134822	miscRNA	0.174037	0.448687	XR_948985.1	LOC100134822	hsa:100134822	uncharacterized LOC100134822
GLUD1P8	ncRNA	0.0475488	0.0278605	GLUDP8	GLUD1P8		glutamate dehydrogenase 1 pseudogene 8
GLUD1P9	ncRNA	0	0	GLUD1P9	GLUD1P9		glutamate dehydrogenase 1 pseudogene 9
OSCP1	mRNA	0.317826	0.297961	NM_206837.2	OSCP1	hsa:127700	organic solute carrier partner 1
CPM	mRNA	3.43135	3.18974	NM_198320.3	CPM	hsa:1368	carboxypeptidase M
LOC100421417	ncRNA	0	0	LOC100421417	LOC100421417		ATPase, H+/K+ exchanging, beta polypeptide pseudogene
RPL36AP55	ncRNA	0	0	RPL36AP55	RPL36AP55		ribosomal protein L36a pseudogene 55
CPP	ncRNA	0	0.0213896	CPP	CPP		ceruloplasmin (ferroxidase) pseudogene
LOC100421419	ncRNA	0.233872	0.0391525	LOC100421419	LOC100421419		protein phosphatase 4, regulatory subunit 2 pseudogene
CPO	mRNA	0.119796	0.0935904	NM_173077.2	CPO	hsa:130749	carboxypeptidase O
MCM7	mRNA	206.241	215.078	NM_182776.2	MCM7	hsa:4176	minichromosome maintenance complex component 7
LOC100506946	ncRNA	0	0	LOC100506946	LOC100506946	hsa:100506946	peptidylprolyl isomerase A (cyclophilin A) pseudogene
CPQ	mRNA	7.7187	8.51159	NM_016134.3	CPQ	hsa:10404	carboxypeptidase Q
COL14A1	mRNA	0.382312	0.374574	NM_021110.2	COL14A1	hsa:7373	collagen, type XIV, alpha 1
MCM8	mRNA	20.356	20.9189	NM_182802.2	MCM8	hsa:84515	minichromosome maintenance complex component 8
MCM9	mRNA	2.61313	2.0767	NM_153255.4	MCM9	hsa:254394	minichromosome maintenance complex component 9
LOC100421411	ncRNA	0	0
LOC100421414	ncRNA	0	0	LOC100421414	LOC100421414		glial cells missing homolog 1 (Drosophila) pseudogene
CPZ	mRNA	0.019007	0.0222738	NM_003652.3	CPZ	hsa:8532	carboxypeptidase Z
KBTBD13	mRNA	0	0	NM_001101362.2	KBTBD13	hsa:390594	kelch repeat and BTB (POZ) domain containing 13
KBTBD12	mRNA	0.016845	0	NM_207335.2	KBTBD12	hsa:166348	kelch repeat and BTB (POZ) domain containing 12
OR51H1P	ncRNA	0	0	UPI0000061F03	OR51H1		olfactory receptor, family 51, subfamily H, member 1
SRIP1	ncRNA	0	0	SRIP1	SRIP1		sorcin pseudogene 1
SRIP2	ncRNA	0	0	SRIP2	SRIP2		sorcin pseudogene 2
SRIP3	ncRNA	0	0	SRIP3	SRIP3		sorcin pseudogene 3
CEP170B	mRNA	16.9998	15.6521	NM_015005.2	CEP170B	hsa:283638	centrosomal protein 170B
LOC100506943	ncRNA	0	0.098908	LOC100506943	LOC100506943		uncharacterized LOC100506943
LOC100506944	mRNA	0	0	XR_941037.1	LOC100506944	hsa:100506944	chitinase-like protein PB1E7.04c-like
TCEB3C	mRNA	0	0	NM_145653.3	TCEB3C	hsa:162699	transcription elongation factor B polypeptide 3C (elongin A3)
OIT3	mRNA	2.1333	1.5315	NR_130125.1	OIT3	hsa:170392	oncoprotein induced transcript 3
TCEB3B	mRNA	0.0316992	0	NM_016427.2	TCEB3B	hsa:51224	transcription elongation factor B polypeptide 3B (elongin A2)
DPRXP5	ncRNA	0	0	DPRXP5	DPRXP5		divergent-paired related homeobox pseudogene 5
DPRXP4	miscRNA	0	0	NR_002221.1	DPRXP4	hsa:503645	divergent-paired related homeobox pseudogene 4
CR2	mRNA	0	0	NM_001877.4	CR2	hsa:1380	complement component (3d/Epstein Barr virus) receptor 2
DPRXP3	ncRNA	0	0	DPRXP3	DPRXP3		divergent-paired related homeobox pseudogene 3
CR1	mRNA	0	0	NM_000651.4	CR1	hsa:1378	complement component (3b/4b) receptor 1 (Knops blood group)
DPRXP2	ncRNA	0	0.0564062	DPRXP2	DPRXP2		divergent-paired related homeobox pseudogene 2
GGPS1	mRNA	11.2557	12.2868	NR_036605.1	GGPS1	hsa:9453	geranylgeranyl diphosphate synthase 1
DPRXP1	ncRNA	0.0786284	0.184285	DPRXP1	DPRXP1		divergent-paired related homeobox pseudogene 1
SGIP1	mRNA	0	0	NM_032291	SGIP1	hsa:84251	SH3-domain GRB2-like (endophilin) interacting protein 1
DIS3	mRNA	13.0745	14.3719	NM_014953.4	DIS3	hsa:22894	DIS3 exosome endoribonuclease and 3'-5' exoribonuclease
LOC100506937	lncRNA	0	0	XR_250279.1	LOC100506937	hsa:100506937	uncharacterized LOC100506937
HMGN2P19	ncRNA	2.36835	5.76428	HMGN2P19	HMGN2P19		high mobility group nucleosomal binding domain 2 pseudogene 19
HMGN2P18	ncRNA	0	0	HMGN2P18	HMGN2P18		high mobility group nucleosomal binding domain 2 pseudogene 18
DPRXP7	ncRNA	0	0	DPRXP7	DPRXP7		divergent-paired related homeobox pseudogene 7
HMGN2P17	ncRNA	0	0.0474228	HMGN2P17	HMGN2P17		high mobility group nucleosomal binding domain 2 pseudogene 17
DPRXP6	ncRNA	0	0	DPRXP6	DPRXP6		divergent-paired related homeobox pseudogene 6
HMGN2P16	ncRNA	0	0	HMGN2P16	HMGN2P16		high mobility group nucleosomal binding domain 2 pseudogene 16
OR6C66P	ncRNA	0	0	OR6C66P	OR6C66P		olfactory receptor, family 6, subfamily C, member 66 pseudogene
HMGN2P15	ncRNA	1.43684	1.25082	HMGN2P15	HMGN2P15		high mobility group nucleosomal binding domain 2 pseudogene 15
HMGN2P14	ncRNA	0	0	HMGN2P14	HMGN2P14		high mobility group nucleosomal binding domain 2 pseudogene14
HMGN2P13	ncRNA	0	0	HMGN2P13	HMGN2P13		high mobility group nucleosomal binding domain 2 pseudogene 13
SAPCD2	mRNA	46.3634	51.7046	NM_178448.3	SAPCD2	hsa:89958	suppressor APC domain containing 2
HMGN2P11	ncRNA	0.0360014	0.210945	HMGN2P11	HMGN2P11		high mobility group nucleosomal binding domain 2 pseudogene 11
SAPCD1	mRNA	0.632921	0.43266	NM_001039651.1	SAPCD1	hsa:401251	suppressor APC domain containing 1
HMGN2P10	ncRNA	0	0	HMGN2P10	HMGN2P10		high mobility group nucleosomal binding domain 2 pseudogene10
LOC100288233	ncRNA	0	0	LOC100288233	LOC100288233		ribosomal protein L23 pseudogene
XCL2	mRNA	0	0	NM_003175.3	XCL2	hsa:6846	chemokine (C motif) ligand 2
MCM3	mRNA	85.6751	99.1127	NM_002388.4	MCM3	hsa:4172	minichromosome maintenance complex component 3
ST20-MTHFS	mRNA	7.36227	5.18153	NM_001199760.1	ST20-MTHFS	hsa:100528021	ST20-MTHFS readthrough
CRH	mRNA	0	0	NM_000756.2	CRH	hsa:1392	corticotropin releasing hormone
XCL1	mRNA	1.20077	1.11744	NM_002995.2	XCL1	hsa:6375	chemokine (C motif) ligand 1
MCM4	mRNA	49.2319	50.1523	NM_182746.2	MCM4	hsa:4173	minichromosome maintenance complex component 4
MCM5	mRNA	70.0654	68.2193	NM_006739.3	MCM5	hsa:4174	minichromosome maintenance complex component 5
IGKV3D-7	mRNA	0	0	L25	IGKV3D-7		immunoglobulin kappa variable 3D-7
MCM6	mRNA	33.9487	37.4978	NM_005915.5	MCM6	hsa:4175	minichromosome maintenance complex component 6
CRK	mRNA	23.0985	16.2972	NM_016823.3	CRK	hsa:1398	v-crk avian sarcoma virus CT10 oncogene homolog
MCM2	mRNA	95.2754	96.2766	NR_073375.1	MCM2	hsa:4171	minichromosome maintenance complex component 2
RPL36AP35	ncRNA	0	0	RPL36AP35	RPL36AP35		ribosomal protein L36a pseudogene 35
CRP	mRNA	0	0	NM_000567.2	CRP	hsa:1401	C-reactive protein, pentraxin-related
RPL36AP36	ncRNA	0.121607	0	RPL36AP36	RPL36AP36		ribosomal protein L36a pseudogene 36
RPL36AP33	ncRNA	0	0	UPI0000E573A7	RPL36AP33		ribosomal protein L36a pseudogene 33
RPL36AP34	ncRNA	0	0	RPL36AP34	RPL36AP34		ribosomal protein L36a pseudogene 34
RPL36AP39	ncRNA	0	0	RPL36AP39	RPL36AP39		ribosomal protein L36a pseudogene 39
LOC402634	ncRNA	0	0	UPI0000252237	LOC402634		neugrin, neurite outgrowth associated pseudogene
RPL36AP37	ncRNA	166.767	196.926	RPL36AP37	RPL36AP37		ribosomal protein L36a pseudogene 37
RP11-64I17.1	lncRNA	0	0
RPL36AP38	ncRNA	0	0	RPL36AP38	RPL36AP38		ribosomal protein L36a pseudogene 38
CRX	mRNA	0	0	NM_000554.4	CRX	hsa:1406	cone-rod homeobox
LOC100288241	ncRNA	0	0	LOC100288241	LOC100288241		protein (peptidylprolyl cis/trans isomerase) NIMA-interacting, 4 (parvulin) pseudogene
C1RL-AS1	lncRNA	1.65749	1.36287	NR_026947.1	C1RL-AS1	hsa:283314	C1RL antisense RNA 1
LOC100421438	ncRNA	0.131727	0	LOC100421438	LOC100421438		DnaJ (Hsp40) homolog, subfamily C, member 8 pseudogene
HMGN2P29	ncRNA	0	0	HMGN2P29	HMGN2P29		high mobility group nucleosomal binding domain 2 pseudogene 29
LOC100421437	ncRNA	0	0	LOC100421437	LOC100421437		DnaJ (Hsp40) homolog, subfamily B, member 7 pseudogene
HMGN2P28	ncRNA	0.0844018	0.346178	HMGN2P28	HMGN2P28		high mobility group nucleosomal binding domain 2 pseudogene 28
HMGN2P27	ncRNA	0	0	HMGN2P27	HMGN2P27		high mobility group nucleosomal binding domain 2 pseudogene 27
HMGN2P26	ncRNA	0	0	HMGN2P26	HMGN2P26		high mobility group nucleosomal binding domain 2 pseudogene 26
STOX2	mRNA	0.110116	0.0675931	NM_020225.1	STOX2	hsa:56977	storkhead box 2
HMGN2P25	ncRNA	0	0	HMGN2P25	HMGN2P25		high mobility group nucleosomal binding domain 2 pseudogene 25
HMGN2P24	ncRNA	0	0	HMGN2P24	HMGN2P24		high mobility group nucleosomal binding domain 2 pseudogene 24
HMGN2P23	ncRNA	0	0	HMGN2P23	HMGN2P23		high mobility group nucleosomal binding domain 2 pseudogene 23
HMGN2P22	ncRNA	0	0	HMGN2P22	HMGN2P22		high mobility group nucleosomal binding domain 2 pseudogene 22
HMGN2P21	ncRNA	0	0	HMGN2P21	HMGN2P21		high mobility group nucleosomal binding domain 2 pseudogene 21
HMGN2P20	ncRNA	0	0	HMGN2P20	HMGN2P20	hsa:646049	high mobility group nucleosomal binding domain 2 pseudogene 20
IL21R	mRNA	0	0	NM_181079.4	IL21R	hsa:50615	interleukin 21 receptor
LOC402641	ncRNA	0	0	LOC402641	LOC402641		v-ral simian leukemia viral oncogene homolog A (ras related) pseudogene
CSK	mRNA	16.6506	20.9164	NM_004383.2	CSK	hsa:1445	c-src tyrosine kinase
BCO2	mRNA	0.165789	0.0388567	NM_031938.5	BCO2	hsa:83875	beta-carotene oxygenase 2
RPL36AP42	ncRNA	72.9276	93.2446	RPL36AP42	RPL36AP42		ribosomal protein L36a pseudogene 42
DKFZp434L192	lncRNA	0	0	NR_026929.1	DKFZp434L192	hsa:222029	uncharacterized protein DKFZp434L192
RPL36AP43	ncRNA	0.120997	0.141793	RPL36AP43	RPL36AP43		ribosomal protein L36a pseudogene 43
STOX1	mRNA	1.434	1.05807	NM_152709.4	STOX1	hsa:219736	storkhead box 1
RPL36AP40	ncRNA	0	0	RPL36AP40	RPL36AP40		ribosomal protein L36a pseudogene 40
RPL36AP41	ncRNA	0	0	RPL36AP41	RPL36AP41		ribosomal protein L36a pseudogene 41
RPL36AP46	ncRNA	0	0	RPL36AP46	RPL36AP46		ribosomal protein L36a pseudogene 46
SLC35A2	mRNA	38.4544	42.4682	NM_005660.2	SLC35A2	hsa:7355	solute carrier family 35 (UDP-galactose transporter), member A2
SLC35A1	mRNA	18.0345	18.9079	NM_006416.4	SLC35A1	hsa:10559	solute carrier family 35 (CMP-sialic acid transporter), member A1
RPL36AP47	ncRNA	0	0	RPL36AP47	RPL36AP47		ribosomal protein L36a pseudogene 47
SLC35A4	mRNA	29.8171	30.6406	NM_080670	SLC35A4	hsa:113829	solute carrier family 35, member A4
RPL36AP44	ncRNA	0.367598	0.143592	RPL36AP44	RPL36AP44		ribosomal protein L36a pseudogene 44
SLC35A3	mRNA	6.73243	5.94364	NM_012243.2	SLC35A3	hsa:23443	solute carrier family 35 (UDP-N-acetylglucosamine (UDP-GlcNAc) transporter), member A3
RPL36AP45	ncRNA	0.151817	0	RPL36AP45	RPL36AP45		ribosomal protein L36a pseudogene 45
PEX12P1	ncRNA	0	0	PEX12P1	PEX12P1		peroxisomal biogenesis factor 12 pseudogene 1
RPL36AP48	ncRNA	0	0	RPL36AP48	RPL36AP48		ribosomal protein L36a pseudogene 48
LOC402644	ncRNA	0	0	NM_001126493.1	LOC402644		peptidylprolyl isomerase A (cyclophilin A) pseudogene
RPL36AP49	ncRNA	0	0	RPL36AP49	RPL36AP49		ribosomal protein L36a pseudogene 49
LOC100421444	ncRNA	0	0	LOC100421444	LOC100421444		glucosamine-phosphate N-acetyltransferase 1 pseudogene
OR6C69P	ncRNA	0	0	OR6C69P	OR6C69P		olfactory receptor, family 6, subfamily C, member 69 pseudogene
LOC100421446	ncRNA	0	0	LOC100421446	LOC100421446		Wolf-Hirschhorn syndrome candidate 1-like 1 pseudogene
KBTBD11	mRNA	0	0	NM_014867.2	KBTBD11	hsa:9920	kelch repeat and BTB (POZ) domain containing 11
CPPED1	mRNA	6.69587	7.42304	NM_018340.2	CPPED1	hsa:55313	calcineurin-like phosphoesterase domain containing 1
HMGN2P39	ncRNA	1.03948	0.406043	HMGN2P39	HMGN2P39		high mobility group nucleosomal binding domain 2 pseudogene 39
MAB21L3	mRNA	0.104659	0.105126	NM_152367.2	MAB21L3	hsa:126868	mab-21-like 3 (C. elegans)
HMGN2P38	ncRNA	0	0	HMGN2P38	HMGN2P38		high mobility group nucleosomal binding domain 2 pseudogene 38
ASXL1	mRNA	26.7214	24.3211	NM_015338.5	ASXL1	hsa:171023	additional sex combs like transcriptional regulator 1
HMGN2P37	ncRNA	0	0	HMGN2P37	HMGN2P37		high mobility group nucleosomal binding domain 2 pseudogene 37
HMGN2P36	ncRNA	0	0	HMGN2P36	HMGN2P36		high mobility group nucleosomal binding domain 2 pseudogene 36
HMGN2P35	ncRNA	0	0	HMGN2P35	HMGN2P35		high mobility group nucleosomal binding domain 2 pseudogene 35
HMGN2P34	ncRNA	0	0	HMGN2P34	HMGN2P34		high mobility group nucleosomal binding domain 2 pseudogene 34
HMGN2P33	ncRNA	0	0	HMGN2P33	HMGN2P33		high mobility group nucleosomal binding domain 2 pseudogene 33
HMGN2P32	ncRNA	0	0	HMGN2P32	HMGN2P32		high mobility group nucleosomal binding domain 2 pseudogene 32
CTH	mRNA	4.24123	5.04949	NM_153742.4	CTH	hsa:1491	cystathionine gamma-lyase
ASXL3	mRNA	0.00848841	0	NM_030632.1	ASXL3	hsa:80816	additional sex combs like transcriptional regulator 3
MAB21L1	mRNA	0	0	NM_005584.4	MAB21L1	hsa:4081	mab-21-like 1 (C. elegans)
HMGN2P31	ncRNA	0	0.0431873	HMGN2P31	HMGN2P31		high mobility group nucleosomal binding domain 2 pseudogene 31
LIFR-AS1	lncRNA	0.710902	0.312407	NR_103553.1	LIFR-AS1	hsa:100506495	LIFR antisense RNA 1
ASXL2	mRNA	4.21174	4.02128	NM_018263.4	ASXL2	hsa:55252	additional sex combs like transcriptional regulator 2
MAB21L2	mRNA	1.20302	1.10331	NM_006439.4	MAB21L2	hsa:10586	mab-21-like 2 (C. elegans)
HMGN2P30	ncRNA	0	0	HMGN2P30	HMGN2P30		high mobility group nucleosomal binding domain 2 pseudogene 30
RPL36AP50	ncRNA	0	0	RPL36AP50	RPL36AP50		ribosomal protein L36a pseudogene 50
BCOR	mRNA	7.13364	6.30091	NM_020926.2	BCOR	hsa:54880	BCL6 corepressor
LOC100506955	ncRNA	0	0	LOC100506955	LOC100506955		cancer/testis antigen 83 pseudogene
RPL36AP53	ncRNA	0	0	RPL36AP53	RPL36AP53		ribosomal protein L36a pseudogene 53
RPL36AP54	ncRNA	0	0	RPL36AP54	RPL36AP54		ribosomal protein L36a pseudogene 54
RPL36AP51	ncRNA	0	0	RPL36AP51	RPL36AP51		ribosomal protein L36a pseudogene 51
OR7E66P	ncRNA	0	0	OR7E6P	OR7E66P		olfactory receptor, family 7, subfamily E, member 66 pseudogene
RPL36AP52	ncRNA	0	0	RPL36AP52	RPL36AP52		ribosomal protein L36a pseudogene
SLC35B3	mRNA	13.862	14.4112	NR_109913.1	SLC35B3	hsa:51000	solute carrier family 35 (adenosine 3'-phospho 5'-phosphosulfate transporter), member B3
SLC35B2	mRNA	39.8776	41.8641	NM_178148.3	SLC35B2	hsa:347734	solute carrier family 35 (adenosine 3'-phospho 5'-phosphosulfate transporter), member B2
IL1RN	mRNA	0.326541	0.117743	NM_173843.2	IL1RN	hsa:3557	interleukin 1 receptor antagonist
SLC35B4	mRNA	4.71021	4.01738	NM_032826.4	SLC35B4	hsa:84912	solute carrier family 35 (UDP-xylose/UDP-N-acetylglucosamine transporter), member B4
OR5H8P	ncRNA	0	0	OR5H8P	OR5H8		olfactory receptor, family 5, subfamily H, member 8 (gene/pseudogene)
LOC100506869	lncRNA	0	0	NR_126341.1	LOC100506869	hsa:100506869	uncharacterized LOC100506869
IL23R	mRNA	0.0854173	0.0400392	NM_144701.2	IL23R	hsa:149233	interleukin 23 receptor
SLC35B1	mRNA	34.4237	32.4374	NM_005827.2	SLC35B1	hsa:10237	solute carrier family 35, member B1
OSBPL9P6	ncRNA	0	0.0354039	OSBPL9P6	OSBPL9P6		oxysterol binding protein-like 9 pseudogene 6
CALR4P	ncRNA	0.0224952	0.0602547	CALR4P	CALR4P		calreticulin 4, pseudogene
OSBPL9P1	ncRNA	0	0	OSBPL9P1	OSBPL9P1		oxysterol binding protein-like 9 pseudogene 1
OSBPL9P2	ncRNA	0	0	OSBPL9P2	OSBPL9P2		oxysterol binding protein-like 9 pseudogene 2
OSBPL9P3	ncRNA	0	0	OSBPL9P3	OSBPL9P3		oxysterol binding protein-like 9 pseudogene 3
OSBPL9P4	ncRNA	0	0	OSBPL9P4	OSBPL9P4		oxysterol binding protein-like 9 pseudogene 4
MGC45922	lncRNA	0.103158	0	NR_038359.1	MGC45922	hsa:284365	uncharacterized LOC284365
LOC727980	ncRNA	0	0	LOC727980	LOC727980		translocase of outer mitochondrial membrane 40 homolog (yeast) pseudogene
ARFIP2	mRNA	19.8333	17.4757	NM_012402.3	ARFIP2	hsa:23647	ADP-ribosylation factor interacting protein 2
ARFIP1	mRNA	8.87559	8.50995	NM_014447.3	ARFIP1	hsa:27236	ADP-ribosylation factor interacting protein 1
LOC100506860	lncRNA	1.22351	0.955867	NR_109780.1	LOC100506860	hsa:100506860	uncharacterized LOC100506860
SLC35A5	mRNA	9.28249	8.70924	NM_017945.3	SLC35A5	hsa:55032	solute carrier family 35, member A5
NDUFS5P7	ncRNA	0	0	NDUFS5P7	NDUFS5P7		NADH dehydrogenase (ubiquinone) Fe-S protein 5, 15kDa (NADH-coenzyme Q reductase) pseudogene 7
TANGO6	mRNA	4.33879	4.20382	NM_024562.1	TANGO6	hsa:79613	transport and golgi organization 6 homolog (Drosophila)
OR5H7P	ncRNA	0	0	OR5H7P	OR5H7P		olfactory receptor, family 5, subfamily H, member 7 pseudogene
LOC100506858	lncRNA	0	0	NR_104616.1	LOC100506858	hsa:100506858	uncharacterized LOC100506858
IL1R1	mRNA	4.99671	3.84463	NM_001288706.1	IL1R1	hsa:3554	interleukin 1 receptor, type I
IL1R2	mRNA	0.39518	0.270142	NR_048564.1	IL1R2	hsa:7850	interleukin 1 receptor, type II
TANGO2	mRNA	13.2891	10.5193	NR_104274.1	TANGO2	hsa:128989	transport and golgi organization 2 homolog (Drosophila)
LOC100506859	mRNA	0.0330897	0.0775536	XP_003960585.1	LOC100506859	hsa:100506859	serine/threonine-protein kinase Nek5-like
SLC35C2	mRNA	29.4859	27.4415	NM_173179.3	SLC35C2	hsa:51006	solute carrier family 35 (GDP-fucose transporter), member C2
SLC35C1	mRNA	4.35995	4.10366	NM_018389.4	SLC35C1	hsa:55343	solute carrier family 35 (GDP-fucose transporter), member C1
IL23A	mRNA	0.185328	0.32577	NM_016584.2	IL23A	hsa:51561	interleukin 23, alpha subunit p19
NDUFS5P1	ncRNA	0	0	NDUFS5P1	NDUFS5P1		NADH dehydrogenase (ubiquinone) Fe-S protein 5, 15kDa (NADH-coenzyme Q reductase) pseudogene 1
NDUFS5P2	ncRNA	1.39385	2.22738	NDUFS5P2	NDUFS5P2		NADH dehydrogenase (ubiquinone) Fe-S protein 5, 15kDa (NADH-coenzyme Q reductase) pseudogene 2
OR3B1P	ncRNA	0	0	OR3B1P	OR3B1P		olfactory receptor, family 3, subfamily B, member 1 pseudogene
NDUFS5P3	ncRNA	0	0	NDUFS5P3	NDUFS5P3		NADH dehydrogenase (ubiquinone) Fe-S protein 5, 15kDa (NADH-coenzyme Q reductase) pseudogene 3
NDUFS5P4	ncRNA	0	0	NDUFS5P4	NDUFS5P4		NADH dehydrogenase (ubiquinone) Fe-S protein 5, 15kDa (NADH-coenzyme Q reductase) pseudogene 4
LOC100506851	lncRNA	0.0486182	0.113948	XR_954733.1	LOC100506851	hsa:100506851	uncharacterized LOC100506851
NDUFS5P5	ncRNA	0	0	NDUFS5P5	NDUFS5P5		NADH dehydrogenase (ubiquinone) Fe-S protein 5, 15kDa (NADH-coenzyme Q reductase) pseudogene 5
SLC35D1	mRNA	19.0861	14.515	NM_015139.2	SLC35D1	hsa:23169	solute carrier family 35 (UDP-GlcA/UDP-GalNAc transporter), member D1
AC079145.4	lncRNA	1.42734	1.62347	NM_002381.4	MATN3	hsa:4148	matrilin 3
LOC101927902	lncRNA	0.0423119	0	XR_956026.1	LOC101927902	hsa:101927902	uncharacterized LOC101927902
SH2D2A	mRNA	0.807515	0.946303	NM_003975.3	SH2D2A	hsa:9047	SH2 domain containing 2A
SLC35D3	mRNA	0	0	NM_001008783	SLC35D3	hsa:340146	solute carrier family 35, member D3
SLC35D2	mRNA	56.0278	49.6779	NR_104627.1	SLC35D2	hsa:11046	solute carrier family 35 (UDP-GlcNAc/UDP-glucose transporter), member D2
UBA6-AS1	lncRNA	3.26629	3.01274	NR_015439.1	UBA6-AS1	hsa:550112	UBA6 antisense RNA 1 (head to head)
OR2AI1P	ncRNA	0	0	OR2AI1P	OR2AI1P		olfactory receptor, family 2, subfamily AI, member 1 pseudogene
MT1JP	miscRNA	0	0	NR_036677.1	MT1JP	hsa:4498	metallothionein 1J, pseudogene
RP11-494M8.4	lncRNA	0	0
LOC101927906	lncRNA	0	0	XR_949296.1	LOC101927906	hsa:101927906	uncharacterized LOC101927906
LOC101927903	mRNA	0.543784	0.517761	XP_005272581.1	LOC101927903	hsa:101927903	protein FAM27D1-like
LOC727967	ncRNA	21.5212	30.3375
LOC101927904	lncRNA	0	0	XR_959151.1	LOC101927904	hsa:101927904	uncharacterized LOC101927904
OR7E59P	ncRNA	0	0	OST119	OR7E59P		olfactory receptor, family 7, subfamily E, member 59 pseudogene
LOC100506882	lncRNA	0	0	XR_172218.2	LOC100506882	hsa:100506882	uncharacterized LOC100506882
LOC101927908	lncRNA	0	0	XR_251911.1	LOC101927908	hsa:101927908	uncharacterized LOC101927908
LOC100506885	lncRNA	0.899158	0.324214	XR_954334.1	LOC100506885	hsa:100506885	uncharacterized LOC100506885
LOC727964	ncRNA	0	0	LOC727964	C2orf69P1		chromosome 2 open reading frame 69 pseudogene 1
XCR1	mRNA	0	0	NM_005283.2	XCR1	hsa:2829	chemokine (C motif) receptor 1
SLC35E2	mRNA	1.38068	1.44719	NM_182838.2	SLC35E2	hsa:9906	solute carrier family 35, member E2
SLC35E1	mRNA	8.96737	8.7979	NM_024881.4	SLC35E1	hsa:79939	solute carrier family 35, member E1
LOC101927913	lncRNA	0	0	XR_251950	LOC101927913	hsa:101927913	uncharacterized LOC101927913
SLC35E4	mRNA	0.0759683	0.089025	NM_001001479.2	SLC35E4	hsa:339665	solute carrier family 35, member E4
LOC101927910	mRNA	0.946624	1.25402	XR_933899.1	LOC101927910	hsa:101927910	keratin-associated protein 5-5-like
SLC35E3	mRNA	6.54127	7.35215	NM_018656.2	SLC35E3	hsa:55508	solute carrier family 35, member E3
LOC101927911	lncRNA	0	0	NR_110818.1	LOC101927911	hsa:101927911	uncharacterized LOC101927911
SH2D1A	mRNA	0	0	NM_002351.4	SH2D1A	hsa:4068	SH2 domain containing 1A
SH2D1B	mRNA	0	0	NM_053282.4	SH2D1B	hsa:117157	SH2 domain containing 1B
LOC100288337	ncRNA	0	0	LOC100288337	LOC100288337		NADH dehydrogenase (ubiquinone) 1 beta subcomplex, 5, 16kDa pseudogene
LOC100506870	mRNA	0.304592	0.237962	XP_006726597.1	LOC100506870	hsa:100506870	uncharacterized LOC100506870
MT1IP	miscRNA	0	0	NR_003669.2	MT1IP	hsa:644314	metallothionein 1I, pseudogene
LOC101927916	lncRNA	0	0	XR_252609	LOC101927916	hsa:101927916	uncharacterized LOC101927916
OR5H5P	ncRNA	0	0	OR5H5P	OR5H5P		olfactory receptor, family 5, subfamily H, member 5 pseudogene
LOC727978	mRNA	0.0812758	0.0952448	XR_924881.1	LOC727978	hsa:727978	mucin-5AC-like
LOC101927915	lncRNA	0	0	NR_125428.1	LOC101927915	hsa:101927915	uncharacterized LOC101927915
LOC389199	miscRNA	0.0374247	0.0438569	NM_203423	LOC389199	hsa:389199	uncharacterized LOC389199
LOC101927918	mRNA	0	0	XP_005276786.1	LOC101927918	hsa:101927918	serine/threonine-protein kinase Nek4-like
LOC101927919	lncRNA	0.0293126	0.0687011	NR_110854.1	LOC101927919	hsa:101927919	uncharacterized LOC101927919
SLC35F6	mRNA	7.75012	8.0698	NM_017877.3	SLC35F6	hsa:54978	solute carrier family 35, member F6
MRPS31P1	ncRNA	0	0	MRPS31P1	MRPS31P1		mitochondrial ribosomal protein S31 pseudogene 1
LOC101927920	ncRNA	0	0	LOC101927920	LOC101927920		probable ribosome biogenesis protein RLP24-like
TRIM49D2P	mRNA	0	0	NM_001105522.1	TRIM49D2	hsa:729384	tripartite motif containing 49D2, pseudogene
SLC35F3	mRNA	0	0.0195695	NM_173508.3	SLC35F3	hsa:148641	solute carrier family 35, member F3
LOC101927923	ncRNA	0.132449	0.0776068	LOC101927923	LOC101927923		small integral membrane protein 12-like
SLC35F2	mRNA	0.0456888	0.0356942	NM_017515.4	SLC35F2	hsa:54733	solute carrier family 35, member F2
CAB39L	mRNA	1.90399	1.02392	NM_030925.3	CAB39L	hsa:81617	calcium binding protein 39-like
SLC35F5	mRNA	13.4798	13.609	NR_104470.1	SLC35F5	hsa:80255	solute carrier family 35, member F5
LOC101927921	lncRNA	0	0
LOC101927922	lncRNA	0.107763	0
SLC35F4	mRNA	0	0.0659003	NM_001306087.1	SLC35F4	hsa:341880	solute carrier family 35, member F4
SLC35F1	mRNA	0	0	NM_001029858.3	SLC35F1	hsa:222553	solute carrier family 35, member F1
LOC100421499	ncRNA	0.0298749	0
SIPA1L2	mRNA	3.89998	5.09886	NM_020808	SIPA1L2	hsa:57568	signal-induced proliferation-associated 1 like 2
MRPS31P4	ncRNA	0.177198	0.264544	MRPS31P4	MRPS31P4		mitochondrial ribosomal protein S31 pseudogene 4
SIPA1L3	mRNA	17.1874	11.5259	NM_015073.2	SIPA1L3	hsa:23094	signal-induced proliferation-associated 1 like 3
MRPS31P5	miscRNA	1.43618	1.45646	NR_002816.2	MRPS31P5	hsa:100887750	mitochondrial ribosomal protein S31 pseudogene 5
MRPS31P2	ncRNA	0.00891119	0	MRPS31P2	MRPS31P2		mitochondrial ribosomal protein S31 pseudogene 2
LOC100421490	ncRNA	0.262737	0.153947	LOC100421490	LOC100421490		DnaJ (Hsp40) homolog, subfamily C, member 9 pseudogene
RP4-777D9.2	lncRNA	0.207915	0.243649
SIPA1L1	mRNA	4.25251	4.81435	NM_015556.2	SIPA1L1	hsa:26037	signal-induced proliferation-associated 1 like 1
LOC100421494	ncRNA	0.0504998	0.0591793	LOC100421494	LOC100421494		MAP/microtubule affinity-regulating kinase 2 pseudogene
LOC100421493	ncRNA	0	0	LOC100421493	LOC100421493		family with sequence similarity 64, member A pseudogene
IGHD2-21	mRNA	0	0	IGHD221	IGHD2-21		immunoglobulin heavy diversity 2-21
LOC727944	lncRNA	0	0	XR_171265	LOC727944	hsa:727944	uncharacterized LOC727944
RNA5-8SP3	ncRNA	0	0	RNA5-8SP3	RNA5-8SP3		RNA, 5.8S ribosomal pseudogene 3
RNA5-8SP2	ncRNA	0	0	RNA5-8SP2	RNA5-8SP2		RNA, 5.8S ribosomal pseudogene 2
RNA5-8SP5	ncRNA	0	0	RNA5-8SP5	RNA5-8SP5		RNA, 5.8S ribosomal pseudogene 5
RNA5-8SP4	ncRNA	0	0	RNA5-8SP4	RNA5-8SP4		RNA, 5.8S ribosomal pseudogene 4
LOC101927929	lncRNA	0.906402	0.279523	XR_250876.1	LOC101927929	hsa:101927929	uncharacterized LOC101927929
RNA5-8SP7	ncRNA	0	0	RNA5-8SP7	RNA5-8SP7		RNA, 5.8S ribosomal pseudogene 7
RNA5-8SP6	ncRNA	0	0	RNA5-8SP6	RNA5-8SP6		RNA, 5.8S ribosomal pseudogene 6
LOC101927931	lncRNA	0	0
LOC101927934	lncRNA	3.00647	3.72744	NR_105045.1	LOC101927934	hsa:101927934	uncharacterized LOC101927934
LOC727947	ncRNA	0	0.244915	LOC727947	LOC727947		ubiquinol-cytochrome c reductase binding protein pseudogene
SLC35G4	mRNA	0	0	NM_001282300.1	SLC35G4	hsa:646000	solute carrier family 35, member G4
LOC101927935	lncRNA	0	0	XR_252610	LOC101927935	hsa:101927935	uncharacterized LOC101927935
SLC35G3	mRNA	0	0	NM_152462.2	SLC35G3	hsa:146861	solute carrier family 35, member G3
SLC35G6	mRNA	0.1212	0.14203	NM_001102614.1	SLC35G6	hsa:643664	solute carrier family 35, member G6
LOC101927932	lncRNA	0.119648	0.0701058	NR_126334.1	LOC101927932	hsa:101927932	uncharacterized LOC101927932
LOC101927933	lncRNA	0	0	XR_250784.1	LOC101927933	hsa:101927933	uncharacterized LOC101927933
SLC35G5	mRNA	0	0	NM_054028.1	SLC35G5	hsa:83650	solute carrier family 35, member G5
MT1P3	ncRNA	0	0	NM_080757.1	MT1P3		metallothionein 1 pseudogene 3
SLC35G2	mRNA	5.60117	3.32312	NM_025246.2	SLC35G2	hsa:80723	solute carrier family 35, member G2
SLC35G1	mRNA	13.4206	12.431	NM_153226.2	SLC35G1	hsa:159371	solute carrier family 35, member G1
GLTSCR2	mRNA	73.7807	83.5621	NM_015710.4	GLTSCR2	hsa:29997	glioma tumor suppressor candidate region gene 2
MT1P1	ncRNA	0.120997	0.141793	MT1P1	MT1P1		metallothionein 1 pseudogene 1
GLTSCR1	mRNA	3.40185	3.77104	NM_015711.3	GLTSCR1	hsa:29998	glioma tumor suppressor candidate region gene 1
MIR105-2	Precursor_miRNA	0	0	NR_029522.1	MIR105-2	hsa:406898	microRNA 105-2
MIR105-1	miRNA	0	0	NR_029521.1	MIR105-1	hsa:406897	microRNA 105-1
LOC101927939	ncRNA	0	0	LOC101927939	LOC101927939		uncharacterized LOC101927939
LOC101927936	lncRNA	0	0	XR_960149.1	LOC101927936	hsa:101927936	uncharacterized LOC101927936
MPRIPP1	ncRNA	0.794756	0.762015	MPRIPP1	MPRIPP1		myosin phosphatase Rho interacting protein pseudogene 1
RPS3AP9	ncRNA	0	0	RPS3AP9	RPS3AP9		ribosomal protein S3a pseudogene 9
LOC101927941	lncRNA	0	0.26396	XR_433426.1	LOC101927941	hsa:101927941	uncharacterized LOC101927941
AMER1	mRNA	1.22367	1.00513	NM_152424.3	AMER1	hsa:139285	APC membrane recruitment protein 1
LOC727919	ncRNA	0.75757	1.29131	LOC727919	LOC727919		NADH dehydrogenase (ubiquinone) complex I, assembly factor 2 pseudogene
LOC101927942	lncRNA	1.30481	3.44039	XR_251469	LOC101927942	hsa:101927942	uncharacterized LOC101927942
AMER2	mRNA	0	0	NM_199138.2	AMER2	hsa:219287	APC membrane recruitment protein 2
AMER3	mRNA	0	0	NM_152698.2	AMER3	hsa:205147	APC membrane recruitment protein 3
LOC101927940	lncRNA	0	0	XR_252079.1	LOC101927940	hsa:101927940	uncharacterized LOC101927940
RPS3AP5	ncRNA	0.543669	0.191133	RPS3AP5	RPS3AP5		ribosomal protein S3A pseudogene 5
LOC101927946	lncRNA	0	0	XR_428656.1	LOC101927946	hsa:101927946	uncharacterized LOC101927946
RPS3AP6	ncRNA	13.882	21.2734	RPS3AP6	RPS3AP6		ribosomal protein S3A pseudogene 6
RPS3AP7	ncRNA	0	0	RPS3AP7	RPS3AP7		ribosomal protein S3a pseudogene 7
ZNRD1-AS1	lncRNA	0.0596023	0.0931282	NR_026751.1	ZNRD1-AS1	hsa:80862	ZNRD1 antisense RNA 1
LOC101927943	lncRNA	0.187033	0.273973	XR_935418.1	LOC101927943	hsa:101927943	uncharacterized LOC101927943
RPS3AP8	ncRNA	0	0	RPS3AP8	RPS3AP8		ribosomal protein S3a pseudogene 8
RGPD6	mRNA	0.0379145	0.0148103	NM_001123363.3	RGPD6	hsa:729540	RANBP2-like and GRIP domain containing 6
RPS3AP1	ncRNA	0	0	RPS3AP1	RPS3AP1		ribosomal protein S3A pseudogene 1
RGPD5	mRNA	0.162815	0.137374	NM_032260.2	RGPD5	hsa:84220	RANBP2-like and GRIP domain containing 5
RPS3AP2	ncRNA	0	0	RPS3AP2	RPS3AP2		ribosomal protein S3A pseudogene 2
RGPD8	mRNA	0.47623	0.3488	NM_001164463.1	RGPD8	hsa:727851	RANBP2-like and GRIP domain containing 8
RPS3AP3	ncRNA	0	0	RPS3AP3	RPS3AP3		ribosomal protein S3A pseudogene 3
RPS3AP4	ncRNA	0	0	RPS3AP4	RPS3AP4		ribosomal protein S3A pseudogene 4
RGPD2	mRNA	0	0.0100347	NM_001078170.2	RGPD2	hsa:729857	RANBP2-like and GRIP domain containing 2
RGPD1	mRNA	0.00711748	0.033363	NM_001024457.3	RGPD1	hsa:400966	RANBP2-like and GRIP domain containing 1
AGAP2-AS1	lncRNA	3.94169	4.87783	NR_027032.1	AGAP2-AS1	hsa:100130776	AGAP2 antisense RNA 1
RGPD4	mRNA	0.269257	0.236651	NM_182588.2	RGPD4	hsa:285190	RANBP2-like and GRIP domain containing 4
RGPD3	mRNA	0.0904233	0.0770651	NM_001144013.1	RGPD3	hsa:653489	RANBP2-like and GRIP domain containing 3
BEGAIN	mRNA	0	0	NM_020836.3	BEGAIN	hsa:57596	brain-enriched guanylate kinase-associated
TCEAL8	mRNA	21.0718	14.8907	NM_153333.2	TCEAL8	hsa:90843	transcription elongation factor A (SII)-like 8
TCEAL7	mRNA	0	0	NM_152278.3	TCEAL7	hsa:56849	transcription elongation factor A (SII)-like 7
TCEAL6	mRNA	0	0	NM_001006938.2	TCEAL6	hsa:158931	transcription elongation factor A (SII)-like 6
TCEAL5	mRNA	0	0	NM_001012979.2	TCEAL5	hsa:340543	transcription elongation factor A (SII)-like 5
TCEAL4	mRNA	9.35313	10.5012	NM_024863	TCEAL4	hsa:79921	transcription elongation factor A (SII)-like 4
TCEAL3	mRNA	0.643705	0.251446	NM_032926.2	TCEAL3	hsa:85012	transcription elongation factor A (SII)-like 3
TCEAL2	mRNA	0	0	NM_080390.3	TCEAL2	hsa:140597	transcription elongation factor A (SII)-like 2
TCEAL1	mRNA	4.14607	2.84979	NM_004780.2	TCEAL1	hsa:9338	transcription elongation factor A (SII)-like 1
LOC101927949	lncRNA	0	0	XR_922148.1	LOC101927949	hsa:101927949	uncharacterized LOC101927949
LOC101927952	lncRNA	0.116801	0	XR_958290.1	LOC101927952	hsa:101927952	uncharacterized LOC101927952
LOC101927953	lncRNA	0.0572691	0.067112
SVIL	mRNA	2.35627	1.6514	NM_021738.2	SVIL	hsa:6840	supervillin
LOC101927956	lncRNA	0	0	XR_243138.2	LOC101927956	hsa:101927956	uncharacterized LOC101927956
LOC101927957	lncRNA	1.01638	0.476424
LOC101927954	lncRNA	0	0.0465641	NR_121565.1	LOC101927954	hsa:101927954	uncharacterized LOC101927954
LOC101927955	mRNA	0.0332951	0	XP_011547724.1	LOC101927955	hsa:101927955	zinc finger protein 616-like
SVIP	mRNA	19.6031	30.7926	NM_148893.1	SVIP	hsa:258010	small VCP/p97-interacting protein
SPCS3	mRNA	18.8447	18.6369	NM_021928.3	SPCS3	hsa:60559	signal peptidase complex subunit 3 homolog (S. cerevisiae)
SPCS2	mRNA	16.5621	21.0591	NM_014752.2	SPCS2	hsa:9789	signal peptidase complex subunit 2 homolog (S. cerevisiae)
SPCS1	mRNA	30.702	32.5895	NM_014041.3	SPCS1	hsa:28972	signal peptidase complex subunit 1 homolog (S. cerevisiae)
QPCT	mRNA	1.21899	0.66442	NM_012413.3	QPCT	hsa:25797	glutaminyl-peptide cyclotransferase
LOC101927958	lncRNA	0.0333411	0	XR_924048.1	LOC101927958	hsa:101927958	uncharacterized LOC101927958
AP1B1P2	ncRNA	0	0	dJ127L4.3	AP1B1P2		adaptor-related protein complex 1, beta 1 subunit pseudogene 2
AP1B1P1	miscRNA	0	0	NR_040114.1	AP1B1P1	hsa:23782	adaptor-related protein complex 1, beta 1 subunit pseudogene 1
LOC101927959	lncRNA	0.511779	0	XR_252081.2	LOC101927959	hsa:101927959	uncharacterized LOC101927959
IGHD2-15	mRNA	0	0	IGHD215	IGHD2-15		immunoglobulin heavy diversity 2-15
NUPL2	mRNA	17.2727	18.973	NM_007342.2	NUPL2	hsa:11097	nucleoporin like 2
NUPL1	mRNA	18.8323	19.0281	NM_014089.3	NUP58	hsa:9818	nucleoporin like 1
LOC727930	ncRNA	0	0	LOC727930	LOC727930		chondroitin sulfate proteoglycan 4-like
SIPA1	mRNA	9.22998	8.85257	NM_153253.29	SIPA1	hsa:6494	signal-induced proliferation-associated 1
LOC101927963	lncRNA	0.431052	0.315711	XR_957655.1	LOC101927963	hsa:101927963	uncharacterized LOC101927963
SOCS2P2	ncRNA	0.0586252	0.103052	SOCS2P2	SOCS2P2		suppressor of cytokine signaling 2 pseudogene 2
RP11-234B24.2	lncRNA	0	0
LOC101927961	lncRNA	0	0	XR_433482	LOC101927961	hsa:101927961	uncharacterized LOC101927961
LOC101927962	lncRNA	0	0	XR_428275.1	LOC101927962	hsa:101927962	uncharacterized LOC101927962
APOOP5	miscRNA	0	0	NR_028471.1	APOOP5	hsa:644649	apolipoprotein O pseudogene 5
LOC101927967	lncRNA	0.142834	0.167383	NR_110288.1	LOC101927967	hsa:101927967	uncharacterized LOC101927967
LOC100132172	ncRNA	0	0.043925	LOC100132172	LOC100132172		histone deacetylase 2 pseudogene
APOOP4	ncRNA	0.0631083	0	APOOP4	APOOP4		apolipoprotein O pseudogene 4
APOOP3	ncRNA	0	0	APOOP3	APOOP3		apolipoprotein O pseudogene 3
APOOP2	ncRNA	0	0	APOOP2	APOOP2		apolipoprotein O pseudogene 2
LOC100132174	lncRNA	0	0	NR_104134.1	LOC100132174	hsa:100132174	uncharacterized LOC100132174
APOOP1	ncRNA	0	0	NR_028472.1	APOOP1		apolipoprotein O pseudogene 1
LOC101927966	ncRNA	0	0	LOC101927966	LOC101927966		40S ribosomal protein S24-like
C3orf65	lncRNA	0.0737442	0.0864186	NR_027317.1	IGF2BP2-AS1	hsa:646600	IGF2BP2 antisense RNA 1
CLEC18C	mRNA	0.0665901	0	NM_173619	CLEC18C	hsa:283971	C-type lectin domain family 18, member C
CLEC18B	mRNA	0.386609	0.481372	NM_001011880.2	CLEC18B	hsa:497190	C-type lectin domain family 18, member B
LOC101927960	lncRNA	0	0	XR_933335.1	LOC101927960	hsa:101927960	uncharacterized LOC101927960
SOCS2P1	ncRNA	0	0	SOCS2P1	SOCS2P1		suppressor of cytokine signaling 2 pseudogene 1
C3orf67	mRNA	0.334657	0.409225	NM_198463.2	C3orf67	hsa:200844	chromosome 3 open reading frame 67
CLEC18A	mRNA	0.0208004	0.170628	NM_182619.3	CLEC18A	hsa:348174	C-type lectin domain family 18, member A
LOC159007	ncRNA	0	0	LOC159007	LOC159007		aldo-keto reductase family 7, member A2 (aflatoxin aldehyde reductase) pseudogene
OR5H15	mRNA	0	0	NM_001005515.1	OR5H15	hsa:403274	olfactory receptor, family 5, subfamily H, member 15
OR5H14	mRNA	0	0	NM_001005514.1	OR5H14	hsa:403273	olfactory receptor, family 5, subfamily H, member 14
C3orf62	mRNA	2.40717	2.03293	NM_198562.2	C3orf62	hsa:375341	chromosome 3 open reading frame 62
FPGT	mRNA	2.54578	2.24049	NM_003838.4	FPGT	hsa:8790	fucose-1-phosphate guanylyltransferase
FPGS	mRNA	27.7177	25.1392	NR_110170.1	FPGS	hsa:2356	folylpolyglutamate synthase
LOC390101	ncRNA	0	0	LOC390101	LOC390101		MAS-related GPR, member X1 pseudogene
GATSL2	mRNA	5.80309	4.74319	NM_001145064.2	GATSL2	hsa:729438	GATS protein-like 2
LOC100132179	ncRNA	0	0	LOC100132179	LOC100132179		solute carrier family 35, member E3 pseudogene
LOC101927974	lncRNA	1.30802	1.76508	XR_956041.1	LOC101927974	hsa:101927974	uncharacterized LOC101927974
LOC101927975	lncRNA	0.155987	0	XR_431201	LOC101927975	hsa:101927975	uncharacterized LOC101927975
IGHVII-33-1	mRNA	0	0	IGHVII331	IGHVII-33-1		immunoglobulin heavy variable (II)-33-1 (pseudogene)
LOC101927973	lncRNA	0	0	NR_126012.1	LOC101927973	hsa:101927973	uncharacterized LOC101927973
FLJ46552	miscRNA	0.0402875	0.0472117	XR_431959.1	FLJ46552	hsa:401230	FLJ46552 protein
LOC101927978	lncRNA	4.31052	6.39841	XR_933726.1	LOC101927978	hsa:101927978	uncharacterized LOC101927978
LOC101927971	lncRNA	0	0	XR_253268	LOC101927971	hsa:101927971	uncharacterized LOC101927971
C3orf79	mRNA	0	0	NM_001101337.1	C3orf79	hsa:152118	chromosome 3 open reading frame 79
CLEC19A	mRNA	0	0	NR_024436.1	CLEC19A	hsa:728276	C-type lectin domain family 19, member A
C3orf72	mRNA	0.0473893	0	NM_001040061.2	FOXL2NB	hsa:401089	FOXL2 neighbor
C3orf70	mRNA	0.433609	0.469784	NM_001025266.1	C3orf70	hsa:285382	chromosome 3 open reading frame 70
SPECC1L	mRNA	17.6902	18.3522	NM_015330.4	SPECC1L	hsa:23384	sperm antigen with calponin homology and coiled-coil domains 1-like
TIMELESS	mRNA	40.2347	39.2768	NM_003920.3	TIMELESS	hsa:8914	timeless circadian clock
LOC149684	lncRNA	0	0	NR_104170.1	LOC149684	hsa:149684	uncharacterized LOC149684
NUPR1	mRNA	0.84698	0.496275	NM_012385.2	NUPR1	hsa:26471	nuclear protein, transcriptional regulator, 1
LOC101927986	lncRNA	0.0705816	0.6617	XR_252662.2	LOC101927986	hsa:101927986	uncharacterized LOC101927986
LOC101927984	ncRNA	0	0	LOC101927984	LOC101927984		uncharacterized LOC101927984
LOC101927989	mRNA	0.473312	0.515042	XP_006726832	LOC101927989	hsa:101927989	uncharacterized LOC101927989
RP11-363G15.2	lncRNA	0	0
LOC101927988	lncRNA	0	0
CLEC16A	mRNA	4.33667	4.23638	NM_015226.2	CLEC16A	hsa:23274	C-type lectin domain family 16, member A
LOC101927982	lncRNA	0	0	XR_956454.1	LOC101927982	hsa:101927982	uncharacterized LOC101927982
CAMSAP1	mRNA	7.63039	6.77966	NM_015447.3	CAMSAP1	hsa:157922	calmodulin regulated spectrin-associated protein 1
CAMSAP2	mRNA	5.524	5.90652	NM_203459.2	CAMSAP2	hsa:23271	calmodulin regulated spectrin-associated protein family, member 2
C3orf80	mRNA	0.917616	0.921709	NM_001168214.1	C3orf80	hsa:401097	chromosome 3 open reading frame 80
C3orf83	mRNA	0	0.208765	NM_001195279.1	MKRN2OS	hsa:100129480	MKRN2 opposite strand
C3orf84	mRNA	0	0	NM_001080528.2	C3orf84	hsa:646498	chromosome 3 open reading frame 84
NPC1L1	mRNA	10.4914	8.5401	NM_013389.2	NPC1L1	hsa:29881	NPC1-like 1
NAGPA-AS1	lncRNA	0.702507	0.594567	NR_038913.1	NAGPA-AS1	hsa:100507589	NAGPA antisense RNA 1
AMELX	mRNA	0	0	NM_182681.1	AMELX	hsa:265	amelogenin, X-linked
AMELY	mRNA	0	0	NM_001143.1	AMELY	hsa:266	amelogenin, Y-linked
LOC101927996	ncRNA	0	0	LOC101927996	LOC101927996		spidroin-2-like
LOC101927997	ncRNA	0	0	LOC101927997	LOC101927997	hsa:101927997	proline-rich protein 23C-like
RWDD4P1	ncRNA	1.20265	1.30868	RWDD4P1	RWDD4P1		RWD domain containing 4 pseudogene 1
LOC353194	ncRNA	0	0
PNPT1	mRNA	13.6367	15.3182	NM_033109.4	PNPT1	hsa:87178	polyribonucleotide nucleotidyltransferase 1
LOC101927995	lncRNA	0.327086	0.229981	XR_940689.1	LOC101927995	hsa:101927995	uncharacterized LOC101927995
RWDD4P2	ncRNA	0.979114	1.14739	RWDD4P2	RWDD4P2		RWD domain containing 4 pseudogene 2
LOC101927998	lncRNA	0	0	XR_933730.1	LOC101927998	hsa:101927998	uncharacterized LOC101927998
LOC101927999	miscRNA	2.37521	2.59365	XR_429802	LOC101927999	hsa:101927999	putative uncharacterized protein encoded by LINC00174-like
CLEC17A	mRNA	0	0	NR_109784.1	CLEC17A	hsa:388512	C-type lectin domain family 17, member A
LDLRAD4-AS1	lncRNA	0	0	NR_040031.1	LDLRAD4-AS1	hsa:100288122	LDLRAD4 antisense RNA 1
LOC101927993	lncRNA	0	0	XR_958609.1	LOC101927993	hsa:101927993	uncharacterized LOC101927993
LOC101927991	lncRNA	0	0	XR_431530.1	LOC101927991	hsa:101927991	uncharacterized LOC101927991
DAK	mRNA	14.5027	13.1533	NM_015533.3	TKFC	hsa:26007	dihydroxyacetone kinase 2 homolog (S. cerevisiae)
CAMSAP3	mRNA	21.2376	19.2235	NM_020902.1	CAMSAP3	hsa:57662	calmodulin regulated spectrin-associated protein family, member 3
DAP	mRNA	60.8523	57.59	NM_004394.2	DAP	hsa:1611	death-associated protein
DAO	mRNA	0.332742	0	NM_001917.4	DAO	hsa:1610	D-amino-acid oxidase
SKIV2L	mRNA	10.7438	11.7289	NM_006929.4	SKIV2L	hsa:6499	superkiller viralicidic activity 2-like (S. cerevisiae)
DNAJC3-AS1	lncRNA	0.996837	0.80563	NR_132117.1	DNAJC3-AS1	hsa:100289274	DNAJC3 antisense RNA 1 (head to head)
C3orf27	mRNA	0	0	NR_125802.1	LINC01565	hsa:23434	long intergenic non-protein coding RNA 1565
C3orf22	mRNA	0.298179	0.190596	NR_130715.1	C3orf22	hsa:152065	chromosome 3 open reading frame 22
DBI	mRNA	247.05	220.168	NR_104221.1	DBI	hsa:1622	diazepam binding inhibitor (GABA receptor modulator, acyl-CoA binding protein)
CLEC14A	mRNA	0.0407236	0	NM_175060.2	CLEC14A	hsa:161198	C-type lectin domain family 14, member A
DBH	mRNA	0.699679	0.430465	NM_000787.3	DBH	hsa:1621	dopamine beta-hydroxylase (dopamine beta-monooxygenase)
C3orf20	mRNA	0	0	NM_032137.4	C3orf20	hsa:84077	chromosome 3 open reading frame 20
PEG3-AS1	antisense_RNA	0	0	NR_023847.2	PEG3-AS1	hsa:100169890	PEG3 antisense RNA 1
DBP	mRNA	0.587679	1.2052	NM_001352.4	DBP	hsa:1628	D site of albumin promoter (albumin D-box) binding protein
DBT	mRNA	2.01771	2.31742	NM_001918.3	DBT	hsa:1629	dihydrolipoamide branched chain transacylase E2
LOC102388891	ncRNA	0	0	LOC102388891	LOC102388891		family with sequence similarity 195, member A pseudogene
OR5H4P	ncRNA	0	0	OR5H4P	OR5H4P		olfactory receptor, family 5, subfamily H, member 4 pseudogene
STPG1	mRNA	1.07433	0.727847	NM_178122.4	STPG1	hsa:90529	sperm-tail PG-rich repeat containing 1
C3orf38	mRNA	15.9466	16.2927	NM_173824.3	C3orf38	hsa:285237	chromosome 3 open reading frame 38
SVOP	mRNA	0.0139049	0.0325895	NM_018711.4	SVOP	hsa:55530	SV2 related protein homolog (rat)
STPG2	mRNA	0.02186	0	NM_174952.2	STPG2	hsa:285555	sperm-tail PG-rich repeat containing 2
DCD	mRNA	0	0	NM_053283.3	DCD	hsa:117159	dermcidin
DCC	mRNA	0.00472849	0	NM_005215.3	DCC	hsa:1630	DCC netrin 1 receptor
TAF9BP1	ncRNA	0	0.128047	TAF9BP1	TAF9BP1		TAF9B RNA polymerase II, TATA box binding protein (TBP)-associated factor, 31kDa pseudogene 1
C3orf33	mRNA	2.42514	2.28528	NM_173657	C3orf33	hsa:285315	chromosome 3 open reading frame 33
C3orf30	mRNA	0.0532281	0	NM_152539.2	C3orf30	hsa:152405	chromosome 3 open reading frame 30
C3orf36	mRNA	0	0	NM_025041.2	C3orf36	hsa:80111	chromosome 3 open reading frame 36
DCK	mRNA	12.1296	12.0876	NM_000788.2	DCK	hsa:1633	deoxycytidine kinase
DCN	mRNA	0.105502	0	NM_133507.2	DCN	hsa:1634	decorin
C1QTNF9B	mRNA	0.517832	0.560152	NR_104426.1	C1QTNF9B	hsa:387911	C1q and tumor necrosis factor related protein 9B
TAF9BP2	ncRNA	0	0	TAF9BP2	TAF9BP2		TAF9B RNA polymerase II, TATA box binding protein (TBP)-associated factor, 31kDa pseudogene 2
C3orf35	mRNA	0.393198	0.300507	NR_126512.1	C3orf35	hsa:339883	chromosome 3 open reading frame 35
ZAP70	mRNA	0	0	NM_207519.1	ZAP70	hsa:7535	zeta-chain (TCR) associated protein kinase 70kDa
DCT	mRNA	0.0200907	0	NM_001922.3	DCT	hsa:1638	dopachrome tautomerase
OR5H3P	ncRNA	0	0	OR5H3P	OR5H3P		olfactory receptor, family 5, subfamily H, member 3 pseudogene
DCX	mRNA	0	0	NM_178153.2	DCX	hsa:1641	doublecortin
DNASE2	mRNA	5.24132	4.508	NM_001375.2	DNASE2	hsa:1777	deoxyribonuclease II, lysosomal
DNASE1	mRNA	5.23607	6.04469	NM_005223.3	DNASE1	hsa:1773	deoxyribonuclease I
LOC100132146	mRNA	0	0	NM_001195442.1	LOC100132146	hsa:100132146	uncharacterized LOC100132146
MIR1289-1	Precursor_miRNA	0	0	NR_031620.1	MIR1289-1	hsa:100302125	microRNA 1289-1
MIR1289-2	miRNA	0	0	NR_031621.1	MIR1289-2	hsa:100302134	microRNA 1289-2
C3orf49	lncRNA	0.0749074	0.175564	NR_026866.1	C3orf49	hsa:132200	chromosome 3 open reading frame 49
DDC	mRNA	51.0999	50.6172	NM_001242890.1	DDC	hsa:1644	dopa decarboxylase (aromatic L-amino acid decarboxylase)
LOC147004	miscRNA	0	0	XR_934684.1	LOC147004	hsa:147004	uncharacterized LOC147004
CLEC12A	mRNA	0.0240547	0	NM_201625.1	CLEC12A	hsa:160364	C-type lectin domain family 12, member A
CLEC12B	mRNA	0	0	NM_205852.2	CLEC12B	hsa:387837	C-type lectin domain family 12, member B
C3orf43	mRNA	0	0	NM_001077657.1	SMCO1	hsa:255798	single-pass membrane protein with coiled-coil domains 1
DDO	mRNA	0	0	NM_004032.2	DDO	hsa:8528	D-aspartate oxidase
DDN	mRNA	0.489999	0.559105	NM_015086.1	DDN	hsa:23109	dendrin
SNORA18	snoRNA	24.5047	19.7157	NR_002959.1	SNORA18	hsa:677805	small nucleolar RNA, H/ACA box 18
SNORA19	snoRNA	0	0.88399	NR_002917.1	SNORA19	hsa:641451	small nucleolar RNA, H/ACA box 19
DDT	mRNA	44.4085	50.7853	NM_001355.3	DDT	hsa:1652	D-dopachrome tautomerase
SNORA17	snoRNA	0.725983	2.97765	NR_002958.1	SNORA17	hsa:677804	small nucleolar RNA, H/ACA box 17
LOC100132154	mRNA	0	0	XR_958191.1	LOC100132154	hsa:100132154	putative ankyrin repeat domain-containing protein 30B-like
SNORA15	snoRNA	1.08897	0.850758	NR_002957.1	SNORA15	hsa:677803	small nucleolar RNA, H/ACA box 15
SNORA12	snoRNA	0.328421	0.384867	NR_002954.1	SNORA12	hsa:677800	small nucleolar RNA, H/ACA box 12
SNORA13	snoRNA	1.81496	1.70152	NR_002922.1	SNORA13	hsa:654322	small nucleolar RNA, H/ACA box 13
LOC392787	ncRNA	0.0046372	0.0163026	UPI0000251ECD	LOC392787		filamin C pseudogene
SNORA10	snoRNA	12.3417	19.9928	NR_002327.1	SNORA10	hsa:574042	small nucleolar RNA, H/ACA box 10
SNORA11	snoRNA	0	0.863746	NR_002953.1	SNORA11	hsa:677799	small nucleolar RNA, H/ACA box 11
LOC91450	lncRNA	0.0486182	0.113948	NR_026998.1	LOC91450	hsa:91450	uncharacterized LOC91450
SNAPC5P1	ncRNA	0	0	SNAPC5P1	SNAPC5P1		small nuclear RNA activating complex, polypeptide 5, 19kDa pseudogene 1
C3orf55	mRNA	0	0	NR_024016.2	PQLC2L	hsa:152078	PQ loop repeat containing 2-like
C3orf52	mRNA	5.61617	7.8977	NM_024616.2	C3orf52	hsa:79669	chromosome 3 open reading frame 52
DEK	mRNA	57.8123	48.6536	NM_003472.3	DEK	hsa:7913	DEK proto-oncogene
C3orf58	mRNA	12.0057	9.48336	NM_173552.3	C3orf58	hsa:205428	chromosome 3 open reading frame 58
C3orf56	mRNA	0	0	NM_001007534.2	C3orf56	hsa:285311	chromosome 3 open reading frame 56
DES	mRNA	0.794609	0	NM_001927.3	DES	hsa:1674	desmin
RPL31P49	ncRNA	0	0	RPL31P49	RPL31P49		ribosomal protein L31 pseudogene 49
MDC1	mRNA	4.10397	4.33325	NM_014641.2	MDC1	hsa:9656	mediator of DNA-damage checkpoint 1
RPL31P48	ncRNA	0	0	RPL31P48	RPL31P48		ribosomal protein L31 pseudogene 48
LOC101927689	ncRNA	0	0	LOC101927689	LOC101927689		peptidyl-prolyl cis-trans isomerase A-like
SNORA40	snoRNA	28.5105	25.8376	NR_002973.1	SNORA40	hsa:677822	small nucleolar RNA, H/ACA box 40
LOC101927686	lncRNA	0.341704	0.400432	NR_125844.1	LOC101927686	hsa:101927686	uncharacterized LOC101927686
LOC101927687	lncRNA	0	0.63927	XR_933250.1	LOC101927687	hsa:101927687	uncharacterized LOC101927687
LOC100132570	ncRNA	0.152296	0.107083	LOC100132570	LOC100132570		chromosome 17 open reading frame 58 pseudogene
LOC101927680	mRNA	0	0	XR_958564.1	LOC101927680	hsa:101927680	ERV-FRD provirus ancestral Env polyprotein-like
RPL31P41	ncRNA	0	0	RPL31P41	RPL31P41		ribosomal protein L31 pseudogene 41
RPL31P40	ncRNA	0	0	RPL31P40	RPL31P40		ribosomal protein L31 pseudogene 40
LOC101927681	mRNA	0.499064	0.400152	XP_005276020.1	LOC101927681	hsa:101927681	5E5 antigen-like
RPL31P43	ncRNA	0	0	RPL31P43	RPL31P43		ribosomal protein L31 pseudogene 43
RPL31P42	ncRNA	0	0	RPL31P42	RPL31P42		ribosomal protein L31 pseudogene 42
RPL31P45	ncRNA	0	0	RPL31P45	RPL31P45		ribosomal protein L31 pseudogene 45
LOC101927684	lncRNA	0.862104	0.336758	XR_251088.1	LOC101927684	hsa:101927684	uncharacterized LOC101927684
MIR4666A	Precursor_miRNA	0	0	NR_039812.1	MIR4666A	hsa:100616308	microRNA 4666a
RPL31P44	ncRNA	0	0	RPL31P44	RPL31P44		ribosomal protein L31 pseudogene 44
LOC101927685	mRNA	0.111884	0	XP_005276778.1	LOC101927685	hsa:101927685	heat shock transcription factor, X-linked-like
RPL31P47	ncRNA	0	0	RPL31P47	RPL31P47		ribosomal protein L31 pseudogene 47
MIR4666B	Precursor_miRNA	0	0	NR_049877.1	MIR4666B	hsa:100847047	microRNA 4666b
RPL31P46	ncRNA	0.111754	0	RPL31P46	RPL31P46		ribosomal protein L31 pseudogene 46
KRTAP3-4P	ncRNA	0	0	KRTAP3P1	KRTAP3-4P		keratin associated protein 3-4, pseudogene
IL4I1	mRNA	0.942692	1.15172	NR_047577.1	IL4I1	hsa:259307	interleukin 4 induced 1
SNORA38	snoRNA	0	0.857203	NR_002971.1	SNORA38	hsa:677820	small nucleolar RNA, H/ACA box 38
RPL31P50	ncRNA	0	0	RPL31P50	RPL31P50		ribosomal protein L31 pseudogene 50
SNORA39	snoRNA	1.41994	1.24799	NR_002972.1	SNORA71E	hsa:677821	small nucleolar RNA, H/ACA box 71E
LOC100132571	ncRNA	0.0258862	0	LOC100132571	LOC100132571		short coiled-coil protein pseudogene
SNORA37	snoRNA	0	0	NR_002970.1	SNORA37	hsa:677819	small nucleolar RNA, H/ACA box 37
SNORA34	snoRNA	1.05718	0.825918	NR_002968.1	SNORA34	hsa:677815	small nucleolar RNA, H/ACA box 34
TGIF2P1	ncRNA	0.110874	0.0974478	TGIF2P1	TGIF2P1		TGFB-induced factor homeobox 2 pseudogene 1
SNORA35	snoRNA	0	0	NR_002993.1	SNORA35	hsa:677816	small nucleolar RNA, H/ACA box 35
SNORA32	snoRNA	16.7576	14.4945	NR_003032.1	SNORA32	hsa:692063	small nucleolar RNA, H/ACA box 32
SNORA33	snoRNA	13.4307	18.2913	NR_002436.1	SNORA33	hsa:594839	small nucleolar RNA, H/ACA box 33
SNORA30	snoRNA	0.374247	0	NR_002966.1	SNORA30	hsa:677813	small nucleolar RNA, H/ACA box 30
SNORA31	snoRNA	2.97094	2.61117	NR_002967.1	SNORA31	hsa:677814	small nucleolar RNA, H/ACA box 31
LOC101927699	lncRNA	1.20412	1.54337	XR_428739	LOC101927699	hsa:101927699	uncharacterized LOC101927699
RPL31P38	ncRNA	0	0	RPL31P38	RPL31P38		ribosomal protein L31 pseudogene 38
RPL31P37	ncRNA	0.218947	0.128289	RPL31P37	RPL31P37		ribosomal protein L31 pseudogene 37
LOC101927697	lncRNA	0	0	NR_109888.1	LOC101927697	hsa:101927697	uncharacterized LOC101927697
RPL31P39	ncRNA	0	0	RPL31P39	RPL31P39		ribosomal protein L31 pseudogene 39
RPL31P30	ncRNA	0.13119	0.461212	RPL31P30	RPL31P30		ribosomal protein L31 pseudogene 30
LOC101927691	lncRNA	0	0	NR_110853.1	LOC101927691	hsa:101927691	uncharacterized LOC101927691
RPL31P32	ncRNA	0	0	RPL31P32	RPL31P32		ribosomal protein L31 pseudogene 32
RPL31P31	ncRNA	0	0	RPL31P31	RPL31P31		ribosomal protein L31 pseudogene 31
LOC101927690	lncRNA	0	0	XR_253256	LOC101927690	hsa:101927690	uncharacterized LOC101927690
RPL31P34	ncRNA	0	0	RPL31P34	RPL31P34		ribosomal protein L31 pseudogene 34
SNORA2A	snoRNA	0	1.25723	NR_002950.1	SNORA2A	hsa:677793	small nucleolar RNA, H/ACA box 2A
LOC101927695	lncRNA	0	0	XR_253211.1	LOC101927695	hsa:101927695	uncharacterized LOC101927695
RPL31P33	ncRNA	0	0	RPL31P33	RPL31P33		ribosomal protein L31 pseudogene 33
SNORA2B	snoRNA	2.81914	2.47775	NR_002951.1	SNORA2B	hsa:677794	small nucleolar RNA, H/ACA box 2B
LOC101927696	lncRNA	0.594555	1.95088	XR_252905	LOC101927696	hsa:101927696	uncharacterized LOC101927696
LOC101927693	lncRNA	0	0	XR_251869	LOC101927693	hsa:101927693	uncharacterized LOC101927693
RPL31P36	ncRNA	0	0.130659	RPL31P36	RPL31P36		ribosomal protein L31 pseudogene 36
RPL31P35	ncRNA	0	0	RPL31P35	RPL31P35		ribosomal protein L31 pseudogene 35
AR	mRNA	0	0	NM_001011645.2	AR	hsa:367	androgen receptor
SNORA29	snoRNA	0.344842	4.0411	NR_002965.1	SNORA29	hsa:677812	small nucleolar RNA, H/ACA box 29
SNORA27	snoRNA	1.91579	3.14308	NR_002575.1	SNORA27	hsa:619499	small nucleolar RNA, H/ACA box 27
SNORA28	snoRNA	0	2.69407	NR_002964.1	SNORA28	hsa:677811	small nucleolar RNA, H/ACA box 28
SNORA25	snoRNA	6.48508	6.33307	NR_003028.1	SNORA25	hsa:684959	small nucleolar RNA, H/ACA box 25
SNORA26	snoRNA	6.72724	12.9845	NR_003016.1	SNORA26	hsa:677810	small nucleolar RNA, H/ACA box 26
SNORA23	snoRNA	0.766315	1.4967	NR_002962.1	SNORA23	hsa:677808	small nucleolar RNA, H/ACA box 23
SNORA24	snoRNA	10.6875	11.2287	NR_002963.1	SNORA24	hsa:677809	small nucleolar RNA, H/ACA box 24
SNORA21	snoRNA	6.17085	3.40303	NR_002576.1	SNORA21	hsa:619505	small nucleolar RNA, H/ACA box 21
SNORA22	snoRNA	1.44113	1.26661	NR_002961.1	SNORA22	hsa:677807	small nucleolar RNA, H/ACA box 22
RWDD1P3	ncRNA	0	0.0568026	RWDD1P3	RWDD1P3		RWD domain containing 1 pseudogene 3
CGGBP1	mRNA	15.9118	13.7606	NM_003663.3	CGGBP1	hsa:8545	CGG triplet repeat binding protein 1
PHC1P1	ncRNA	0.259608	0.20644	PHC1P1	PHC1P1		polyhomeotic homolog 1 (Drosophila) pseudogene 1
GRID2IP	mRNA	0	0.0244281	NM_001145118.1	GRID2IP	hsa:392862	glutamate receptor, ionotropic, delta 2 (Grid2) interacting protein
SNORA20	snoRNA	4.38889	5.14322	NR_002960.1	SNORA20	hsa:677806	small nucleolar RNA, H/ACA box 20
RWDD1P1	ncRNA	0.0768755	0	RWDD1P1	RWDD1P1		RWD domain containing 1 pseudogene 1
SNORA61	snoRNA	16.3402	27.8525	NR_002987.1	SNORA61	hsa:677838	small nucleolar RNA, H/ACA box 61
SNORA62	snoRNA	9.09128	9.55169	NR_002324.1	SNORA62	hsa:6044	small nucleolar RNA, H/ACA box 62
SNORA60	snoRNA	1.77492	2.91197	NR_002986.1	SNORA60	hsa:677837	small nucleolar RNA, H/ACA box 60
DHH	mRNA	0	0	NM_021044.2	DHH	hsa:50846	desert hedgehog
ACTL7A	mRNA	0	0.0370258	NM_006687.3	ACTL7A	hsa:10881	actin-like 7A
ACTL7B	mRNA	0.0342882	0	NM_006686.3	ACTL7B	hsa:10880	actin-like 7B
FPR1	mRNA	0	0	NM_002029.3	FPR1	hsa:2357	formyl peptide receptor 1
RPL31P63	ncRNA	0	0	RPL31P63	RPL31P63		ribosomal protein L31 pseudogene 63
RPL31P62	ncRNA	0.149467	0	RPL31P62	RPL31P62		ribosomal protein L31 pseudogene 62
FPR3	mRNA	0.0191807	0	NM_002030.3	FPR3	hsa:2359	formyl peptide receptor 3
FPR2	mRNA	0	0	NM_001462.3	FPR2	hsa:2358	formyl peptide receptor 2
SNORA5B	snoRNA	0	4.28601	NR_002990.1	SNORA5B	hsa:677795	small nucleolar RNA, H/ACA box 5B
SNORA5C	snoRNA	2.81914	4.95551	NR_002991.1	SNORA5C	hsa:677796	small nucleolar RNA, H/ACA box 5C
C2	mRNA	6.62144	4.72444	NM_001282459.1	C2	hsa:717	complement component 2
DYNC2LI1	mRNA	9.46299	8.0544	NM_016008.3	DYNC2LI1	hsa:51626	dynein, cytoplasmic 2, light intermediate chain 1
C3	mRNA	62.995	48.0131	NM_000064	C3	hsa:718	complement component 3
SNORA5A	snoRNA	3.60282	2.95543	NR_002919.1	SNORA5A	hsa:654319	small nucleolar RNA, H/ACA box 5A
C5	mRNA	47.9775	34.8873	NM_001735.2	C5	hsa:727	complement component 5
C6	mRNA	0.15453	0.0150908	NM_001115131.2	C6	hsa:729	complement component 6
C7	mRNA	0.0481334	0.0141015	NM_000587.2	C7	hsa:730	complement component 7
C9	mRNA	0	0.0210083	NM_001737.3	C9	hsa:735	complement component 9
SNORA58	snoRNA	0	0.719179	NR_002985.2	SNORA58	hsa:677836	small nucleolar RNA, H/ACA box 58
SNORA56	snoRNA	1.49699	0	NR_002984.1	SNORA56	hsa:677835	small nucleolar RNA, H/ACA box 56
SNORA57	snoRNA	1.94407	4.17671	NR_004390.1	SNORA57	hsa:692158	small nucleolar RNA, H/ACA box 57
SNORA54	snoRNA	0	0.919925	NR_002982.1	SNORA54	hsa:677833	small nucleolar RNA, H/ACA box 54
SNORA55	snoRNA	0.352393	1.23888	NR_002983.1	SNORA55	hsa:677834	small nucleolar RNA, H/ACA box 55
SNORA52	snoRNA	2.52198	2.95543	NR_002585.1	SNORA52	hsa:619565	small nucleolar RNA, H/ACA box 52
LOC100132599	ncRNA	0	0	LOC100132599	LOC100132599		zinc finger protein 114 pseudogene
SNORA53	snoRNA	0.772445	0.452603	NR_003015.1	SNORA53	hsa:677832	small nucleolar RNA, H/ACA box 53
SNORA50	snoRNA	0.354984	0.415995	NR_002980.1	SNORA76A	hsa:677830	small nucleolar RNA, H/ACA box 76A
RPL31P59	ncRNA	0	0	RPL31P59	RPL31P59		ribosomal protein L31 pseudogene 59
SNORA51	snoRNA	7.31482	5.14322	NR_002981.1	SNORA51	hsa:677831	small nucleolar RNA, H/ACA box 51
PES1P1	ncRNA	1.13566	1.16096	PES1P1	PES1P1		pescadillo ribosomal biogenesis factor 1 pseudogene 1
PES1P2	ncRNA	0	0	PES1P2	PES1P2		pescadillo ribosomal biogenesis factor 1 pseudogene 2
RPL31P52	ncRNA	0	0	RPL31P52	RPL31P52		ribosomal protein L31 pseudogene 52
RPL31P51	ncRNA	0.108734	0	RPL31P51	RPL31P51		ribosomal protein L31 pseudogene 51
RPL31P54	ncRNA	0	0	RPL31P54	RPL31P54		ribosomal protein L31 pseudogene 54
RPL31P53	ncRNA	0	0	RPL31P53	RPL31P53		ribosomal protein L31 pseudogene 53
RPL31P56	ncRNA	0	0	RPL31P56	RPL31P56		ribosomal protein L31 pseudogene 56
CP	mRNA	1.33913	1.54904	NR_046371.1	CP	hsa:1356	ceruloplasmin (ferroxidase)
RPL31P55	ncRNA	0	0	RPL31P55	RPL31P55		ribosomal protein L31 pseudogene 55
RPL31P58	ncRNA	0	0	RPL31P58	RPL31P58		ribosomal protein L31 pseudogene 58
RPL31P57	ncRNA	0	0	NM_001101393.1	RPL31P57		ribosomal protein L31 pseudogene 57
CS	mRNA	67.4852	66.9742	NM_198324.1	CS	hsa:1431	citrate synthase
RPL31P61	ncRNA	0	0	RPL31P61	RPL31P61		ribosomal protein L31 pseudogene 61
SNORA49	snoRNA	0	0	NR_002979.2	SNORA49	hsa:677829	small nucleolar RNA, H/ACA box 49
RPL31P60	ncRNA	0	0	RPL31P60	RPL31P60		ribosomal protein L31 pseudogene 60
SNORA47	snoRNA	2.09904	1.63987	NR_003014.2	SNORA47	hsa:677828	small nucleolar RNA, H/ACA box 47
SNORA48	snoRNA	3.21852	2.09538	NR_002918.1	SNORA48	hsa:652965	small nucleolar RNA, H/ACA box 48
SNORA45	snoRNA	1.47413	4.31873	NR_002977.1	SNORA45B	hsa:677826	small nucleolar RNA, H/ACA box 45B
SNORA46	snoRNA	0	0	NR_002978.1	SNORA46	hsa:677827	small nucleolar RNA, H/ACA box 46
SNORA43	snoRNA	0.360282	0.422204	NR_002975.2	SNORA43	hsa:677824	small nucleolar RNA, H/ACA box 43
SNORA44	snoRNA	2.92593	6.42902	NR_002976.1	SNORA44	hsa:677825	small nucleolar RNA, H/ACA box 44
SNORA41	snoRNA	12.0695	9.00063	NR_002590.1	SNORA41	hsa:619569	small nucleolar RNA, H/ACA box 41
DMRTC1B	mRNA	0	0	NM_001080851.1	DMRTC1B	hsa:728656	DMRT-like family C1B
SNORA42	snoRNA	0.720565	0.844409	NR_002974.1	SNORA80E	hsa:677823	small nucleolar RNA, H/ACA box 80E
SNORA84	snoRNA	0.362991	2.55227	NR_003704.2	SNORA84	hsa:100124534	small nucleolar RNA, H/ACA box 84
LRSAM1	mRNA	7.08926	6.01477	NM_138361.5	LRSAM1	hsa:90678	leucine rich repeat and sterile alpha motif containing 1
SNORA81	snoRNA	10.3065	10.4887	NR_002989.1	SNORA81	hsa:677847	small nucleolar RNA, H/ACA box 81
DCAF13P3	miscRNA	0.0197455	0.0231392	NR_027642.1	DCAF13P3	hsa:100132724	DDB1 and CUL4 associated factor 13 pseudogene 3
DCAF13P2	ncRNA	0	0	DCAF13P2	DCAF13P2		DDB1 and CUL4 associated factor 13 pseudogene 2
SNORA80	snoRNA	0	0	NR_002996.2	SNORA80A	hsa:677846	small nucleolar RNA, H/ACA box 80A
RPLP1	mRNA	1502.18	1785.77	NM_213725.1	RPLP1	hsa:6176	ribosomal protein, large, P1
RPLP0	mRNA	1117.95	1222.82	NM_053275.3	RPLP0	hsa:6175	ribosomal protein, large, P0
QPRT	mRNA	162.56	139.564	NM_014298.3	QPRT	hsa:23475	quinolinate phosphoribosyltransferase
DCAF13P1	ncRNA	0	0.0441134	DCAF13P1	DCAF13P1		DDB1 and CUL4 associated factor 13 pseudogene 1
ECSIT	mRNA	15.3818	16.826	NM_016581.4	ECSIT	hsa:51295	ECSIT signalling integrator
SNORA7B	snoRNA	2.77858	2.03509	NR_002992.2	SNORA7B	hsa:677797	small nucleolar RNA, H/ACA box 7B
IGLV2-33	mRNA	0	0	V1-9	IGLV2-33		immunoglobulin lambda variable 2-33 (non-functional)
SNORA7A	snoRNA	2.77858	3.66315	NR_002582.1	SNORA7A	hsa:619563	small nucleolar RNA, H/ACA box 7A
IGLV2-34	mRNA	0	0	V1-10P	IGLV2-34		immunoglobulin lambda variable 2-34 (pseudogene)
RPLP2	mRNA	470.342	577	NM_001004.3	RPLP2	hsa:6181	ribosomal protein, large, P2
SNORA78	snoRNA	3.8014	2.22738	NR_003020.1	SNORA78	hsa:677844	small nucleolar RNA, H/ACA box 78
SNORA79	snoRNA	0	0	NR_003021.2	SNORA79	hsa:677845	small nucleolar RNA, H/ACA box 79
SNORA76	snoRNA	1.08897	8.0822	NR_002995.1	SNORA76C	hsa:677842	small nucleolar RNA, H/ACA box 76C
SNORA77	snoRNA	0	0.452603	NR_003019.1	SNORA77	hsa:677843	small nucleolar RNA, H/ACA box 77
SNORA75	snoRNA	1.76197	6.19439	NR_002921.1	SNORA75	hsa:654321	small nucleolar RNA, H/ACA box 75
SNORA72	snoRNA	2.19445	4.28601	NR_002581.1	SNORA72	hsa:26775	small nucleolar RNA, H/ACA box 72
SNORA70	snoRNA	23.9601	18.4394	NR_000011.1	SNORA70	hsa:26778	small nucleolar RNA, H/ACA box 70
ACTL6B	mRNA	0	0	NM_016188.4	ACTL6B	hsa:51412	actin-like 6B
ACTL6A	mRNA	58.5363	63.8477	NM_178042	ACTL6A	hsa:86	actin-like 6A
SIRT4	mRNA	0.735845	0.674855	NM_012240.2	SIRT4	hsa:23409	sirtuin 4
SIRT5	mRNA	2.63837	2.456	NM_031244.3	SIRT5	hsa:23408	sirtuin 5
SIRT6	mRNA	9.17075	9.92551	NM_016539.2	SIRT6	hsa:51548	sirtuin 6
SIRT7	mRNA	15.6084	17.7649	NM_016538.2	SIRT7	hsa:51547	sirtuin 7
F2	mRNA	66.4121	61.8389	NM_001311257.1	F2	hsa:2147	coagulation factor II (thrombin)
F3	mRNA	7.96897	8.1565	NM_001993.4	F3	hsa:2152	coagulation factor III (thromboplastin, tissue factor)
SIRT1	mRNA	7.15795	6.42588	NM_012238.4	SIRT1	hsa:23411	sirtuin 1
BIVM-ERCC5	mRNA	2.81613	3.14613	NM_001204425.1	BIVM-ERCC5	hsa:100533467	BIVM-ERCC5 readthrough
SIRT2	mRNA	16.8227	18.458	NR_034146.1	SIRT2	hsa:22933	sirtuin 2
F5	mRNA	12.6125	10.5952	NM_000130.4	F5	hsa:2153	coagulation factor V (proaccelerin, labile factor)
SIRT3	mRNA	6.02225	4.42543	NM_012239.5	SIRT3	hsa:23410	sirtuin 3
F7	mRNA	9.90869	4.72064	NR_051961.1	F7	hsa:2155	coagulation factor VII (serum prothrombin conversion accelerator)
F8	mRNA	0.0534283	0.0939166	NM_019863.2	F8	hsa:2157	coagulation factor VIII, procoagulant component
BDH2	mRNA	4.57978	4.47566	NM_020139.3	BDH2	hsa:56898	3-hydroxybutyrate dehydrogenase, type 2
F9	mRNA	0	0	NM_001313913.1	F9	hsa:2158	coagulation factor IX
BDH1	mRNA	0.599048	0.239321	NM_203315.2	BDH1	hsa:622	3-hydroxybutyrate dehydrogenase, type 1
CDC42EP5	mRNA	0	0	NM_145057.3	CDC42EP5	hsa:148170	CDC42 effector protein (Rho GTPase binding) 5
CDC42EP4	mRNA	14.7406	15.4522	NM_012121.4	CDC42EP4	hsa:23580	CDC42 effector protein (Rho GTPase binding) 4
TGIF2LX	mRNA	0	0	NM_138960.3	TGIF2LX	hsa:90316	TGFB-induced factor homeobox 2-like, X-linked
CDC42EP3	mRNA	0.00844757	0	NM_006449.4	CDC42EP3	hsa:10602	CDC42 effector protein (Rho GTPase binding) 3
OR10AK1P	ncRNA	0	0	OR10AK1P	OR10AK1P		olfactory receptor, family 10, subfamily AK, member 1 pseudogene
TGIF2LY	mRNA	0	0	NM_139214.2	TGIF2LY	hsa:90655	TGFB-induced factor homeobox 2-like, Y-linked
CDC42EP2	mRNA	10.9538	10.4593	NM_006779.3	CDC42EP2	hsa:10435	CDC42 effector protein (Rho GTPase binding) 2
SNORA69	snoRNA	1.82871	2.14301	NR_002584.1	SNORA69	hsa:26779	small nucleolar RNA, H/ACA box 69
CDC42EP1	mRNA	89.3853	73.4854	NM_152243.2	CDC42EP1	hsa:11135	CDC42 effector protein (Rho GTPase binding) 1
FLJ22447	lncRNA	0	0	NR_039985.1	FLJ22447	hsa:400221	uncharacterized LOC400221
LOC100132541	ncRNA	0	0
SNORA67	snoRNA	25.0199	22.2998	NR_002912.1	SNORA67	hsa:26781	small nucleolar RNA, H/ACA box 67
SNORA68	snoRNA	2.54094	6.80606	NR_000012.1	SNORA68	hsa:26780	small nucleolar RNA, H/ACA box 68
SNORA65	snoRNA	2.48489	7.07192	NR_002449.2	SNORA65	hsa:26783	small nucleolar RNA, H/ACA box 65
LOC100132543	ncRNA	0.0376582	0	LOC100132543	LOC100132543		family with sequence similarity 98, member B pseudogene
SNORA66	snoRNA	1.08897	2.12689	NR_002444.2	SNORA66	hsa:26782	small nucleolar RNA, H/ACA box 66
DLD	mRNA	36.8795	39.3451	NM_001289752.1	DLD	hsa:1738	dihydrolipoamide dehydrogenase
SNORA63	snoRNA	15.3774	27.24	NR_002586.1	SNORA63	hsa:6043	small nucleolar RNA, H/ACA box 63
MDFI	mRNA	0	0	NM_005586.3	MDFI	hsa:4188	MyoD family inhibitor
SNORA64	snoRNA	7.92621	16.0438	NR_002326.1	SNORA64	hsa:26784	small nucleolar RNA, H/ACA box 64
RPL31P27	ncRNA	0	0	RPL31P27	RPL31P27		ribosomal protein L31 pseudogene 27
RPL31P26	ncRNA	0	0	RPL31P26	RPL31P26		ribosomal protein L31 pseudogene 26
NARSP1	ncRNA	0.118619	0.156382	NARSP1	NARSP1		asparaginyl-tRNA synthetase pseudogene 1
FH	mRNA	51.5619	46.727	NM_000143.3	FH	hsa:2271	fumarate hydratase
RPL31P29	ncRNA	0	0	RPL31P29	RPL31P29		ribosomal protein L31 pseudogene 29
RPL31P28	ncRNA	0	0	RPL31P28	RPL31P28		ribosomal protein L31 pseudogene 28
ARL14EPL	mRNA	0	0	NM_001195581.1	ARL14EPL	hsa:644100	ADP-ribosylation factor-like 14 effector protein-like
RPL31P21	ncRNA	0.266728	0	RPL31P21	RPL31P21		ribosomal protein L31 pseudogene 21
RPL31P20	ncRNA	0	0	RPL31P20	RPL31P20		ribosomal protein L31 pseudogene 20
RPL31P23	ncRNA	0	0	RPL31P23	RPL31P23		ribosomal protein L31 pseudogene 23
CCNDBP1	mRNA	6.24305	6.91305	NR_027513.2	CCNDBP1	hsa:23582	cyclin D-type binding-protein 1
RPL31P22	ncRNA	0	0	RPL31P22	RPL31P22		ribosomal protein L31 pseudogene 22
RPL31P25	ncRNA	0	0	RPL31P25	RPL31P25		ribosomal protein L31 pseudogene 25
RPL31P24	ncRNA	0	0	RPL31P24	RPL31P24		ribosomal protein L31 pseudogene 24
HLA-DMA	mRNA	0.0514964	0.0502892	NM_006120.3	HLA-DMA	hsa:3108	major histocompatibility complex, class II, DM alpha
HLA-DMB	mRNA	0.0138233	0	NM_002118.4	HLA-DMB	hsa:3109	major histocompatibility complex, class II, DM beta
OR6C71P	ncRNA	0	0	OR6C71P	OR6C71P		olfactory receptor, family 6, subfamily C, member 71 pseudogene
DMD	mRNA	6.77048	6.1143	NM_004023.2	DMD	hsa:1756	dystrophin
CSMD3	mRNA	0.00367803	0.00862035	NM_198124.1	CSMD3	hsa:114788	CUB and Sushi multiple domains 3
CSMD2	mRNA	0.00352444	0	NM_052896.4	CSMD2	hsa:114784	CUB and Sushi multiple domains 2
GC	mRNA	39.9786	35.6035	NM_001204307.1	GC	hsa:2638	group-specific component (vitamin D binding protein)
CSMD1	mRNA	0	0	NM_033225.5	CSMD1	hsa:64478	CUB and Sushi multiple domains 1
RPL31P16	ncRNA	0	0	RPL31P16	RPL31P16		ribosomal protein L31 pseudogene 16
RPL31P15	ncRNA	0.288226	0.168882	RPL31P15	RPL31P15		ribosomal protein L31 pseudogene 15
RPL31P18	ncRNA	0	0	RPL31P18	RPL31P18		ribosomal protein L31 pseudogene 18
RPL31P17	ncRNA	0	0	RPL31P17	RPL31P17		ribosomal protein L31 pseudogene 17
MDH1	mRNA	65.5408	68.7477	NM_005917.3	MDH1	hsa:4190	malate dehydrogenase 1, NAD (soluble)
GK	mRNA	8.04455	7.35146	NM_203391.3	GK	hsa:2710	glycerol kinase
RPL31P19	ncRNA	0	0	RPL31P19	RPL31P19		ribosomal protein L31 pseudogene 19
MDH2	mRNA	110.16	122.726	NR_104165.1	MDH2	hsa:4191	malate dehydrogenase 2, NAD (mitochondrial)
RPL31P10	ncRNA	0	0	RPL31P10	RPL31P10		ribosomal protein L31 pseudogene 10
HNRNPUL2-BSCL2	lncRNA	30.6938	32.9812	NR_037946.1	HNRNPUL2-BSCL2	hsa:100534595	HNRNPUL2-BSCL2 readthrough (NMD candidate)
RPL31P12	ncRNA	0	0	RPL31P12	RPL31P12		ribosomal protein L31 pseudogene 12
RPL31P11	miscRNA	0	0	NR_002595.1	RPL31P11	hsa:641311	ribosomal protein L31 pseudogene 11
RPL31P14	ncRNA	0	0	RPL31P14	RPL31P14		ribosomal protein L31 pseudogene 14
RPL31P13	ncRNA	0	0	RPL31P13	RPL31P13		ribosomal protein L31 pseudogene 13
TTLL7	mRNA	3.45409	2.68299	NM_024686.4	TTLL7	hsa:79739	tubulin tyrosine ligase-like family, member 7
TTLL6	mRNA	0	0.0327593	NM_173623.3	TTLL6	hsa:284076	tubulin tyrosine ligase-like family, member 6
LPGAT1P1	ncRNA	0	0	LPGAT1P1	LPGAT1P1		lysophosphatidylglycerol acyltransferase 1 pseudogene 1
TTLL5	mRNA	6.19077	4.55505	NM_015072.4	TTLL5	hsa:23093	tubulin tyrosine ligase-like family, member 5
TTLL4	mRNA	19.5546	16.179	NM_014640.4	TTLL4	hsa:9654	tubulin tyrosine ligase-like family, member 4
TTLL3	mRNA	0.580263	0.285597	NR_037162.1	TTLL3	hsa:26140	tubulin tyrosine ligase-like family, member 3
OR6C72P	ncRNA	0	0	OR6C72P	OR6C72P		olfactory receptor, family 6, subfamily C, member 72 pseudogene
TTLL2	mRNA	0.117464	0.137653	NM_031949.4	TTLL2	hsa:83887	tubulin tyrosine ligase-like family, member 2
TTLL1	mRNA	2.31487	1.83862	NR_027779.1	TTLL1	hsa:25809	tubulin tyrosine ligase-like family, member 1
OR9R1P	ncRNA	0	0	OR9R1P	OR9R1P		olfactory receptor, family 9, subfamily R, member 1 pseudogene
GGT3P	miscRNA	0	0	NR_003267.1	GGT3P	hsa:2679	gamma-glutamyltransferase 3 pseudogene
LOC100132562	ncRNA	0	0
TTLL9	mRNA	0.238017	0.139463	NM_001008409.2	TTLL9	hsa:164395	tubulin tyrosine ligase-like family, member 9
TTLL8	mRNA	0	0	NM_001080447.1	TTLL8	hsa:164714	tubulin tyrosine ligase-like family, member 8
IFNA22P	miscRNA	0	0	NR_036676.1	IFNA22P	hsa:3453	interferon, alpha 22, pseudogene
LOC102724773	ncRNA	0.0460008	0.0269535	LOC102724773	LOC102724773		N-acetyllactosaminide alpha-1,3-galactosyltransferase-like
HP	mRNA	6.44379	4.15123	NM_005143.3	HP	hsa:3240	haptoglobin
LOC100421332	ncRNA	0	0	LOC100421332	LOC100421332		zinc finger with KRAB and SCAN domains 1 pseudogene
LOC102724772	lncRNA	0	0	XR_957087.1	LOC102724772	hsa:102724772	uncharacterized LOC102724772
HR	mRNA	0.026238	0	NM_018411.4	HR	hsa:55806	hair growth associated
LOC102724775	lncRNA	0	0	XR_950388.1	LOC102724775	hsa:102724775	uncharacterized LOC102724775
LOC102724774	lncRNA	0	0	NR_131251.1	LINC01594	hsa:102724774	uncharacterized LOC102724774
LOC100421336	ncRNA	0	0	LOC100421336	LOC100421336		RAB3A interacting protein (rabin3)-like 1 pseudogene
LOC102724771	lncRNA	0.643705	0.754338	XR_433204.1	LOC102724771	hsa:102724771	uncharacterized LOC102724771
LOC102724770	mRNA	0	0	XR_951396.1	LOC102724770	hsa:102724770	protein DGCR6-like
HPGDS	mRNA	0	0	NM_014485.2	HPGDS	hsa:27306	hematopoietic prostaglandin D synthase
LOC102724777	mRNA	0	0	XP_006716270.1	LOC102724777	hsa:102724777	putative uncharacterized protein FLJ92257-like
ABCB10P1	ncRNA	0	0	MABC2	ABCB10P1		ATP-binding cassette, sub-family B (MDR/TAP), member 10 pseudogene 1
OR6C73P	ncRNA	0	0	OR6C73P	OR6C73P		olfactory receptor, family 6, subfamily C, member 73 pseudogene
LOC102724776	lncRNA	0	0	NR_125937.1	LOC102724776	hsa:102724776	uncharacterized LOC102724776
LOC102724779	lncRNA	0	0	XR_431669.1	LOC102724779	hsa:102724779	uncharacterized LOC102724779
ABCB10P4	ncRNA	0	0	ABCB10P4	ABCB10P4		ATP-binding cassette, sub-family B (MDR/TAP), member 10 pseudogene 4
LOC102724778	lncRNA	0	0	XR_959543.1	LOC102724778	hsa:102724778	uncharacterized LOC102724778
LOC100421330	ncRNA	0	0	LOC100421330	LOC100421330		lysophosphatidylcholine acyltransferase 3 pseudogene
ABCB10P3	ncRNA	0	0	ABCB10P3	ABCB10P3		ATP-binding cassette, sub-family B (MDR/TAP), member 10 pseudogene 3
PABPC4L	mRNA	0.175769	0.125876	NM_001114734.1	PABPC4L	hsa:132430	poly(A) binding protein, cytoplasmic 4-like
GGT4P	ncRNA	0	0	GGT4P	GGT4P		gamma-glutamyltransferase 4 pseudogene
HLA-DOA	mRNA	0	0	NM_002119.3	HLA-DOA	hsa:3111	major histocompatibility complex, class II, DO alpha
HLA-DOB	mRNA	0	0	NM_002120.3	HLA-DOB	hsa:3112	major histocompatibility complex, class II, DO beta
IK	mRNA	47.7289	47.0438	NM_006083.3	IK	hsa:3550	IK cytokine, down-regulator of HLA II
VPS33A	mRNA	18.4728	21.7999	NM_022916.4	VPS33A	hsa:65082	vacuolar protein sorting 33 homolog A (S. cerevisiae)
VPS33B	mRNA	5.5249	5.94127	NM_018668.4	VPS33B	hsa:26276	vacuolar protein sorting 33 homolog B (yeast)
LOC100421344	ncRNA	0	0	LOC100421344	LOC100421344		DEAD (Asp-Glu-Ala-Asp) box polypeptide 55 pseudogene
LOC102724784	lncRNA	0	0	NR_120590.1	LOC102724784	hsa:102724784	uncharacterized LOC102724784
LOC100421343	ncRNA	0	0	LOC100421343	LOC100421343		DEAD (Asp-Glu-Ala-Asp) box polypeptide 19B pseudogene
LOC102724783	lncRNA	0	0
LOC102724786	lncRNA	0	0	XR_433650.1	LOC102724786	hsa:102724786	uncharacterized LOC102724786
LOC102724785	lncRNA	0	0	XR_950773.1	LOC102724785	hsa:102724785	uncharacterized LOC102724785
LOC102724780	lncRNA	0	0	XR_431727	LOC102724780	hsa:102724780	uncharacterized LOC102724780
LOC100421347	ncRNA	0	0	LOC100421347	LOC100421347		golgi reassembly stacking protein 2, 55kDa pseudogene
LOC102724782	lncRNA	1.25827	0.892479	XR_945177.1	LOC102724782	hsa:102724782	uncharacterized LOC102724782
LOC102724781	lncRNA	10.8862	8.31991	XR_431952.1	LOC102724781	hsa:102724781	uncharacterized LOC102724781
LOC100421349	ncRNA	0.0541231	0.190276	LOC100421349	LOC100421349		heterogeneous nuclear ribonucleoprotein A1 pseudogene
LOC102724788	mRNA	0	0	XR_951398.1	LOC102724788	hsa:102724788	proline dehydrogenase 1, mitochondrial-like
LOC102724787	ncRNA	0	0	LOC102724787	LOC102724787		unconventional myosin-Vb-like
LONRF2P2	ncRNA	0	0	LONRF2P2	LONRF2P2		LON peptidase N-terminal domain and ring finger 2 pseudogene 2
LOC102724789	ncRNA	0.451195	0	LOC102724789	LOC102724789		uncharacterized LOC102724789
LONRF2P1	ncRNA	0	0	LONRF2P1	LONRF2P1		LON peptidase N-terminal domain and ring finger 2 pseudogene 1
RP11-10N16.2	lncRNA	0	0
NSMAF	mRNA	6.66694	6.60839	NM_003580.3	NSMAF	hsa:8439	neutral sphingomyelinase (N-SMase) activation associated factor
ECSCR	mRNA	0.235043	0	NR_121659.1	ECSCR	hsa:641700	endothelial cell surface expressed chemotaxis and apoptosis regulator
LOC102724795	lncRNA	1.20138	1.72073	XR_432954.1	LOC102724795	hsa:102724795	uncharacterized LOC102724795
DPT	mRNA	0.0558771	0	NM_001937.4	DPT	hsa:1805	dermatopontin
LOC102724794	lncRNA	0	0	XR_431728.1	LOC102724794	hsa:102724794	uncharacterized LOC102724794
LOC102724797	lncRNA	0	0	XR_432142.1	LOC102724797	hsa:102724797	uncharacterized LOC102724797
LOC102724796	lncRNA	0	0
LOC102724791	lncRNA	0.566407	0.741844	XR_426874.1	LOC102724791	hsa:102724791	uncharacterized LOC102724791
LOC100421358	ncRNA	0.285668	0.0334766	LOC100421358	LOC100421358		CREB regulated transcription coactivator 2 pseudogene
LOC102724790	lncRNA	0	0	XR_932320.1	LOC102724790	hsa:102724790	uncharacterized LOC102724790
LOC102724793	lncRNA	0	0	XR_432658	LOC102724793	hsa:102724793	uncharacterized LOC102724793
LOC102724792	lncRNA	0	0.0325146	XR_433367.1	LOC102724792	hsa:102724792	uncharacterized LOC102724792
IGLV2-11	mRNA	0	0	V1-3	IGLV2-11		immunoglobulin lambda variable 2-11
LOC102724799	lncRNA	0	0	XR_431602.1	LOC102724799	hsa:102724799	uncharacterized LOC102724799
IGLV2-14	mRNA	0	0	V1-4	IGLV2-14		immunoglobulin lambda variable 2-14
LOC102724798	lncRNA	0	0	XR_432172.1	LOC102724798	hsa:102724798	uncharacterized LOC102724798
LOC644893	ncRNA	0	0	LOC644893	LOC644893	hsa:644893	melanoma antigen family E, 1 pseudogene
LOC727681	ncRNA	0	0	LOC727681	LOC727681		NSL1, MIND kinetochore complex component, homolog (S. cerevisiae) pseudogene
IGLV2-18	mRNA	0	0	V1-5	IGLV2-18		immunoglobulin lambda variable 2-18
MDN1	mRNA	10.8095	11.2178	NM_014611.2	MDN1	hsa:23195	MDN1, midasin homolog (yeast)
KL	mRNA	0.221812	0.0791106	NM_153683.2	KL	hsa:9365	klotho
DR1	mRNA	11.4639	12.6056	NM_001938.2	DR1	hsa:1810	down-regulator of transcription 1, TBP-binding (negative cofactor 2)
BDNF	mRNA	0.527738	0.499509	NM_170735.5	BDNF	hsa:627	brain-derived neurotrophic factor
LOC100421368	ncRNA	0	0	LOC100421368	LOC100421368		zinc finger and SCAN domain containing 5A pseudogene
KY	mRNA	0	0	NM_178554.4	KY	hsa:339855	kyphoscoliosis peptidase
ZC3HC1	mRNA	20.4786	22.2601	NM_016478.4	ZC3HC1	hsa:51530	zinc finger, C3HC-type containing 1
LOC100132524	ncRNA	0	0	LOC100132524	LOC100132524		UBX domain protein 2A pseudogene
LOC100421362	ncRNA	0	0	LOC100421362	LOC100421362		hydroxysteroid (17-beta) dehydrogenase 12 pseudogene
LOC100421361	ncRNA	0	0	LOC100421361	LOC100421361		isopentenyl-diphosphate delta isomerase 1 pseudogene
LOC100421364	ncRNA	0	0	LOC100421364	LOC100421364		fibroblast growth factor binding protein 1 pseudogene
IGLV2-23	mRNA	0	0	V1-7	IGLV2-23		immunoglobulin lambda variable 2-23
MDM2	mRNA	7.38822	7.639	NM_032739.1	MDM2	hsa:4193	MDM2 proto-oncogene, E3 ubiquitin protein ligase
HLA-DRA	mRNA	0.188585	0.0441995	NM_019111.4	HLA-DRA	hsa:3122	major histocompatibility complex, class II, DR alpha
MDM4	mRNA	1.5762	1.85834	NM_002393.4	MDM4	hsa:4194	MDM4, p53 regulator
IGLV2-28	mRNA	0	0	V1-8P	IGLV2-28		immunoglobulin lambda variable 2-28 (pseudogene)
LOC100132520	ncRNA	0	0.0850758
SNORA80B	snoRNA	1.06495	0.415995	NR_028374.1	SNORA80B	hsa:100302743	small nucleolar RNA, H/ACA box 80B
MDM1	mRNA	4.87819	3.44902	NM_020128.2	MDM1	hsa:56890	Mdm1 nuclear protein homolog (mouse)
RP11-154D17.1	lncRNA	0	0.0390444
SH2D4A	mRNA	18.564	17.7766	NM_022071.3	SH2D4A	hsa:63898	SH2 domain containing 4A
SH2D4B	mRNA	0	0	NM_207372.2	SH2D4B	hsa:387694	SH2 domain containing 4B
GGT8P	miscRNA	0	0	NR_003503.1	GGT8P	hsa:645367	gamma-glutamyltransferase 8 pseudogene
LOC100506827	lncRNA	1.32672	1.27403	NR_131958.1	LVCAT1	hsa:100506827	uncharacterized LOC100506827
MIR4662A	miRNA	0	0	NR_039806.1	MIR4662A	hsa:100616221	microRNA 4662a
LOC102724731	lncRNA	0.189697	0	XR_934680.1	LOC102724731	hsa:102724731	uncharacterized LOC102724731
WHSC1L2P	ncRNA	0	0	WHSC1L2P	WHSC1L2P		Wolf-Hirschhorn syndrome candidate 1-like 2, pseudogene
MIR4662B	miRNA	0	0	NR_039809.1	MIR4662B	hsa:100616255	microRNA 4662b
LOC642249	mRNA	0	0	XP_006725002.1	LOC642249	hsa:642249	uncharacterized LOC642249
LOC102724730	mRNA	1.08379	0.80822	XP_011521826.1	LOC102724730	hsa:102724730	uncharacterized LOC102724730
LOC102724737	mRNA	0	0	XP_006725236.1	LOC102724737	hsa:102724737	40S ribosomal protein S8-like
LOC102724736	lncRNA	0	0	XR_954350.1	LOC102724736	hsa:102724736	uncharacterized LOC102724736
LOC102724739	lncRNA	0	0	XR_929666.1	LOC102724739	hsa:102724739	uncharacterized LOC102724739
LOC102724738	miscRNA	0	0	XR_428194	LOC102724738	hsa:102724738	tricarboxylate transport protein, mitochondrial-like
LOC102724733	lncRNA	0.914738	0.952849	XR_433490	LOC102724733	hsa:102724733	uncharacterized LOC102724733
MB	mRNA	0.701473	0	NM_203378.1	MB	hsa:4151	myoglobin
LOC102724732	lncRNA	0	0	XR_433416	LOC102724732	hsa:102724732	uncharacterized LOC102724732
LOC102724735	lncRNA	0	0	XR_432859.1	LOC102724735	hsa:102724735	uncharacterized LOC102724735
DSE	mRNA	0.112569	0.0742026	NM_013352.2	DSE	hsa:29940	dermatan sulfate epimerase
LOC102724734	lncRNA	0	0	XR_937306.1	LOC102724734	hsa:102724734	uncharacterized LOC102724734
MDP1	mRNA	4.45071	5.07078	NM_138476.3	MDP1	hsa:145553	magnesium-dependent phosphatase 1
SPG11	mRNA	6.2486	6.3927	NM_025137.3	SPG11	hsa:80208	spastic paraplegia 11 (autosomal recessive)
LOC100421308	ncRNA	0.0859036	0	LOC100421308	LOC100421308		phosphoribosyl pyrophosphate synthetase 2 pseudogene
DSP	mRNA	21.8317	22.2231	NM_004415.2	DSP	hsa:1832	desmoplakin
LOC100421307	ncRNA	0	0
LOC100421309	ncRNA	0	0	LOC100421309	LOC100421309		DEAD (Asp-Glu-Ala-Asp) box helicase 25 pseudogene
DST	mRNA	9.3537	9.12789	NM_183380.3	DST	hsa:667	dystonin
SH2D3A	mRNA	0.725679	0.259845	NM_005490.2	SH2D3A	hsa:10045	SH2 domain containing 3A
SH2D3C	mRNA	0	0	NM_170600.2	SH2D3C	hsa:10044	SH2 domain containing 3C
LOC642236	miscRNA	1.57771	1.90169	NR_033907	FRG1JP	hsa:642236	FSHD region gene 1 pseudogene
LOC100421300	ncRNA	0	0	LOC100421300	LOC100421300		pregnancy specific beta-1-glycoprotein 9 pseudogene
VPS37C	mRNA	11.6935	12.6253	NM_017966.4	VPS37C	hsa:55048	vacuolar protein sorting 37 homolog C (S. cerevisiae)
CALM2P4	ncRNA	0	0	CALM2P4	CALM2P4		calmodulin 2 pseudogene 4
LOC102724740	lncRNA	0	0.0379192	XR_937716.1	LOC102724740	hsa:102724740	uncharacterized LOC102724740
VPS37D	mRNA	0.691832	0.422994	NM_152560.1	VPS37D	hsa:155382	vacuolar protein sorting 37 homolog D (S. cerevisiae)
CALM2P3	ncRNA	0	0.091398	CALM2P3	CALM2P3		calmodulin 2 pseudogene 3
LOC102724742	mRNA	0	0	XP_006711144.1	PRAMEF28	hsa:102724742	PRAME family member 1-like
CALM2P2	ncRNA	0.852213	0.84888	CALM2P2	CALM2P2		calmodulin 2 pseudogene 2
VPS37A	mRNA	12.5029	12.5586	NM_152415.2	VPS37A	hsa:137492	vacuolar protein sorting 37 homolog A (S. cerevisiae)
LOC102724741	lncRNA	0	0
VPS37B	mRNA	6.44631	6.20294	NM_024667.2	VPS37B	hsa:79720	vacuolar protein sorting 37 homolog B (S. cerevisiae)
CALM2P1	ncRNA	0	0	CALM2P1	CALM2P1		calmodulin 2 pseudogene 1
LOC100421303	ncRNA	0	0	LOC100421303	LOC100421303		DEAH (Asp-Glu-Ala-His) box helicase 9 pseudogene
LOC100421306	ncRNA	0	0.124478	LOC100421306	LOC100421306		RecQ helicase-like pseudogene
LOC102724748	lncRNA	0.14794	0.231156	XR_953598.1	LOC102724748	hsa:102724748	uncharacterized LOC102724748
LOC102724747	mRNA	0	0	XP_006719240.1	LOC102724747	hsa:102724747	ovostatin homolog 2-like
LOC102724749	lncRNA	0	0	XR_954371.1	LOC102724749	hsa:102724749	uncharacterized LOC102724749
LOC102724744	lncRNA	0	0	XR_927427.1	LOC102724744	hsa:102724744	uncharacterized LOC102724744
LOC102724743	mRNA	0	0	XP_006711787.1	LOC102724743	hsa:102724743	uncharacterized LOC102724743
VPS26BP1	ncRNA	0	0	VPS26BP1	VPS26BP1		VPS26B pseudogene 1
LOC102724746	lncRNA	0	0	XR_432657	LOC102724746	hsa:102724746	uncharacterized LOC102724746
LOC102724745	lncRNA	0	0	XR_935533.1	LOC102724745	hsa:102724745	uncharacterized LOC102724745
IL6RP1	ncRNA	0	0	IL6RP1	IL6RP1		interleukin 6 receptor pseudogene 1
LOC100506811	ncRNA	0	0	LOC100506811	LOC100506811		H3 histone, family 3B (H3.3B) pseudogene
BDP1	mRNA	2.8727	2.80195	NM_018429.2	BDP1	hsa:55814	B double prime 1, subunit of RNA polymerase III transcription initiation factor IIIB
DTL	mRNA	11.9303	11.7901	NM_016448.3	DTL	hsa:51514	denticleless E3 ubiquitin protein ligase homolog (Drosophila)
OSTM1-AS1	miscRNA	0	0	XR_171593.1	OSTM1-AS1	hsa:100287366	OSTM1 antisense RNA 1
RNFT2	mRNA	0.666361	0.468533	NM_032814.3	RNFT2	hsa:84900	ring finger protein, transmembrane 2
IFNA20P	ncRNA	0.457177	0.857203	IFNP20	IFNA20P		interferon, alpha 20, pseudogene
COL15A1	mRNA	0.00890407	0	NM_001855.4	COL15A1	hsa:1306	collagen, type XV, alpha 1
LOC100421311	ncRNA	0.25463	0.298393	LOC100421311	BRCC3P1		BRCA1/BRCA2-containing complex, subunit 3 pseudogene 1
LOC102724751	mRNA	0	0	XP_011544561.1	LOC102724751	hsa:102724751	putative BCR-like protein 1-like
HSD17B14	mRNA	2.53683	1.23487	NM_016246.2	HSD17B14	hsa:51171	hydroxysteroid (17-beta) dehydrogenase 14
LOC102724750	ncRNA	0	0	LOC102724750	LOC102724750		uncharacterized LOC102724750
HSD17B13	mRNA	0.0805638	0.0708077	NM_178135.4	HSD17B13	hsa:345275	hydroxysteroid (17-beta) dehydrogenase 13
LOC102724753	lncRNA	0	0	XR_432953.1	LOC102724753	hsa:102724753	uncharacterized LOC102724753
LOC102724752	mRNA	0.674036	0.493677	XP_006726488.1	LOC102724752	hsa:102724752	serine/arginine repetitive matrix protein 1-like
HSD17B12	mRNA	40.5951	42.2815	NM_016142.2	HSD17B12	hsa:51144	hydroxysteroid (17-beta) dehydrogenase 12
HSD17B11	mRNA	66.2177	67.0568	NM_016245.4	HSD17B11	hsa:51170	hydroxysteroid (17-beta) dehydrogenase 11
HSD17B10	mRNA	94.7509	98.9335	NM_004493.2	HSD17B10	hsa:3028	hydroxysteroid (17-beta) dehydrogenase 10
CRHR1-IT1	lncRNA	0.0195853	0.183612	NR_026905.2	CRHR1-IT1	hsa:147081	CRHR1 intronic transcript 1 (non-protein coding)
RNFT1	mRNA	4.76552	3.98497	NM_016125.3	RNFT1	hsa:51136	ring finger protein, transmembrane 1
LOC102724759	lncRNA	0.423077	0.165264	XR_433686.1	LOC102724759	hsa:102724759	uncharacterized LOC102724759
LOC102724758	lncRNA	0	0.204243	XR_431951.1	LOC102724758	hsa:102724758	uncharacterized LOC102724758
SLITRK2	mRNA	0	0	NM_032539.4	SLITRK2	hsa:84631	SLIT and NTRK-like family, member 2
LOC102724755	lncRNA	0	0	XR_433256.1	LOC102724755	hsa:102724755	uncharacterized LOC102724755
LOC102724754	lncRNA	0	0	XR_431314	LOC102724754	hsa:102724754	uncharacterized LOC102724754
SLITRK1	mRNA	0	0	NM_052910.2	SLITRK1	hsa:114798	SLIT and NTRK-like family, member 1
SLITRK4	mRNA	0	0	NM_173078.4	SLITRK4	hsa:139065	SLIT and NTRK-like family, member 4
LOC102724757	lncRNA	0.484748	0.213023	XR_937729.1	LOC102724757	hsa:102724757	uncharacterized LOC102724757
SLITRK3	mRNA	0.00648373	0.0683828	NM_014926.2	SLITRK3	hsa:22865	SLIT and NTRK-like family, member 3
LOC102724756	lncRNA	0	0	XR_431667.1	LOC102724756	hsa:102724756	uncharacterized LOC102724756
SLITRK6	mRNA	0.219392	0.230036	NM_032229.2	SLITRK6	hsa:84189	SLIT and NTRK-like family, member 6
SLITRK5	mRNA	0	0.0104537	NM_015567.1	SLITRK5	hsa:26050	SLIT and NTRK-like family, member 5
LINGO2	mRNA	0	0	NM_152570.2	LINGO2	hsa:158038	leucine rich repeat and Ig domain containing 2
LINGO1	mRNA	0.694046	0.439199	NM_032808.6	LINGO1	hsa:84894	leucine rich repeat and Ig domain containing 1
LINGO4	mRNA	0	0	NM_001004432	LINGO4	hsa:339398	leucine rich repeat and Ig domain containing 4
DUT	mRNA	15.7477	17.0043	NM_001948.3	DUT	hsa:1854	deoxyuridine triphosphatase
LINGO3	mRNA	0.249322	0.185928	NM_001101391.1	LINGO3	hsa:645191	leucine rich repeat and Ig domain containing 3
LOC400347	ncRNA	0	0	LOC400347	LOC400347		REX4, RNA exonuclease 4 homolog (S. cerevisiae) pseudogene
LOC102724762	lncRNA	0	0	XR_431466	LOC102724762	hsa:102724762	uncharacterized LOC102724762
LOC102724761	lncRNA	0.153263	0.0598681	XR_432485	LOC102724761	hsa:102724761	uncharacterized LOC102724761
LOC102724764	lncRNA	0	0
LOC102724763	lncRNA	0	0	XR_940927.1	LOC102724763	hsa:102724763	uncharacterized LOC102724763
LOC102724760	mRNA	0	0	LOC102724760	LOC102724760		Ig heavy chain V-I region V35-like
MAGOH3P	ncRNA	0.0450774	0.0528248	MAGOHP1	MAGOH3P		mago-nashi homolog 2, proliferation-associated (Drosophila), pseudogene
LOC102724769	ncRNA	0	0	LOC102724769	LOC102724769		cyclin-dependent kinase 2-associated protein 2-like
LOC642262	ncRNA	0.0137661	0	LOC642262	LOC642262		nuclear receptor coactivator 4 pseudogene
PC	mRNA	112.322	124.541	NM_022172.2	PC	hsa:5091	pyruvate carboxylase
LOC102724766	lncRNA	0	0	XR_932289.1	LOC102724766	hsa:102724766	uncharacterized LOC102724766
SLAMF6P1	ncRNA	0	0	SLAMF6P1	SLAMF6P1		SLAM family member 6 pseudogene 1
LOC102724765	lncRNA	0	0	XR_954378.1	LOC102724765	hsa:102724765	uncharacterized LOC102724765
LOC102724768	lncRNA	0	0	XR_959542.1	LOC102724768	hsa:102724768	uncharacterized LOC102724768
LOC102724767	lncRNA	0	0
PABPC1L	mRNA	5.73335	5.8066	NM_001124756.1	PABPC1L	hsa:80336	poly(A) binding protein, cytoplasmic 1-like
MDGA2	mRNA	2.81272	2.35731	NR_103766.1	MDGA2	hsa:161357	MAM domain containing glycosylphosphatidylinositol anchor 2
MDGA1	mRNA	0.0379415	0.0254072	NM_153487.3	MDGA1	hsa:266727	MAM domain containing glycosylphosphatidylinositol anchor 1
SPG21	mRNA	24.1521	22.6979	NM_016630.6	SPG21	hsa:51324	spastic paraplegia 21 (autosomal recessive, Mast syndrome)
SPG20	mRNA	0.0192534	0	NM_015087.4	SPG20	hsa:23111	spastic paraplegia 20 (Troyer syndrome)
LOC100506747	miscRNA	0.128878	0.0906173	NR_036557.1	LOC100506747	hsa:100506747	alpha-1,3-mannosyl-glycoprotein 4-beta-N-acetylglucosaminyltransferase-like protein LOC641515 homolog
RGSL1	mRNA	0.0250794	0	NM_181572.2	RGSL1	hsa:353299	regulator of G-protein signaling like 1
TXNDC11	mRNA	27.902	25.7347	NM_015914	TXNDC11	hsa:51061	thioredoxin domain containing 11
TXNDC12	mRNA	24.2298	25.1111	NR_046405.1	TXNDC12	hsa:51060	thioredoxin domain containing 12 (endoplasmic reticulum)
TXNDC15	mRNA	7.14549	8.02085	NM_024715.3	TXNDC15	hsa:79770	thioredoxin domain containing 15
TXNDC16	mRNA	2.04929	1.82855	NM_020784.2	TXNDC16	hsa:57544	thioredoxin domain containing 16
TXNDC17	mRNA	12.3312	16.0592	NM_032731.3	TXNDC17	hsa:84817	thioredoxin domain containing 17
MGC45800	lncRNA	0	0
LOC100506746	lncRNA	1.16661	1.45438	NR_038841.1	LOC100506746	hsa:100506746	uncharacterized LOC100506746
SLC34A3	mRNA	0.513594	0.732706	NM_080877.2	SLC34A3	hsa:142680	solute carrier family 34 (type II sodium/phosphate contransporter), member 3
HNRNPCP10	ncRNA	0	0	HNRNPCP10	HNRNPCP10		heterogeneous nuclear ribonucleoprotein C pseudogene 10
SLC34A2	mRNA	0.0925528	0.0406725	NM_006424.2	SLC34A2	hsa:10568	solute carrier family 34 (type II sodium/phosphate contransporter), member 2
CAPNS1P1	ncRNA	0	0	CAPNS1P1	CAPNS1P1		calpain, small subunit 1 pseudogene 1
LOC100506737	lncRNA	0.102501	0.0600588	NR_131244.1	LINC01589	hsa:100506737	uncharacterized LOC100506737
SLC34A1	mRNA	0	0.0437551	NM_003052.4	SLC34A1	hsa:6569	solute carrier family 34 (type II sodium/phosphate contransporter), member 1
TIMD4	mRNA	1.48113	1.28111	NM_138379.2	TIMD4	hsa:91937	T-cell immunoglobulin and mucin domain containing 4
DLEC1P1	ncRNA	0	0	DLEC1P1	DLEC1P1		deleted in lung and esophageal cancer 1 pseudogene 1
LOC102724704	lncRNA	0	1.13151	XR_428009.1	LOC102724704	hsa:102724704	uncharacterized LOC102724704
LOC102724703	lncRNA	0	0	XR_949078.1	LOC102724703	hsa:102724703	uncharacterized LOC102724703
MDS2	lncRNA	0	0	NR_027042.1	MDS2	hsa:259283	myelodysplastic syndrome 2 translocation associated
LOC102724706	ncRNA	0	0	LOC102724706	LOC102724706		uncharacterized LOC102724706
LOC102724705	mRNA	0	0	XP_006715689.1	LOC102724705	hsa:102724705	small nuclear ribonucleoprotein-associated protein B'-like
LOC102724700	lncRNA	0	0	XR_950714.1	LOC102724700	hsa:102724700	uncharacterized LOC102724700
LOC102724702	mRNA	0	0	XR_931344.1	LOC102724702	hsa:102724702	ovostatin homolog 1-like
LOC102724701	ncRNA	0	0.0831991	XR_951131.1	LOC102724701		uncharacterized LOC102724701
OR5E1P	miscRNA	0	0	NR_027711.1	OR5E1P	hsa:26343	olfactory receptor, family 5, subfamily E, member 1 pseudogene
DXO	mRNA	7.84894	7.82804	NM_005510.3	DXO	hsa:1797	decapping exoribonuclease
LOC100506734	miscRNA	0	0
LOC102724708	mRNA	1.87414	0.96635	XP_011547500.1	LOC102724708	hsa:102724708	spidroin-1-like
LOC102724707	lncRNA	0	0	XR_433203.1	LOC102724707	hsa:102724707	uncharacterized LOC102724707
LOC100506730	lncRNA	0.562272	0.408979	NR_037847.1	LOC100506730	hsa:100506730	uncharacterized LOC100506730
TMEM72-AS1	lncRNA	0.0146296	0.0171441	NR_033842.1	TMEM72-AS1	hsa:220980	TMEM72 antisense RNA 1
LOC100506731	lncRNA	0.560705	0.496158	XR_172053	LOC100506731	hsa:100506731	uncharacterized LOC100506731
LOC102724709	mRNA	1.08785	0.659387	XP_006726703.1	LOC102724709	hsa:102724709	fibroin heavy chain-like
RNF11P1	ncRNA	0	0	RNF11P1	RNF11P1		ring finger protein 11 pseudogene 1
EPHA10	mRNA	0.00876027	0.0102659	NM_173641.2	EPHA10	hsa:284656	EPH receptor A10
RNF11P2	ncRNA	0	0	RNF11P2	RNF11P2		ring finger protein 11 pseudogene 2
RP4-753M9.1	lncRNA	0	0
KIF9-AS1	lncRNA	0.855316	0.712761	NR_033373.1	KIF9-AS1	hsa:285352	KIF9 antisense RNA 1
MST1R	mRNA	0.242806	0.189691	NM_002447.2	MST1R	hsa:4486	macrophage stimulating 1 receptor (c-met-related tyrosine kinase)
MST1L	mRNA	1.39621	1.38166	NR_002729.2	MST1L	hsa:11223	macrophage stimulating 1-like
OSGEP	mRNA	17.2612	17.93	NM_017807.3	OSGEP	hsa:55644	O-sialoglycoprotein endopeptidase
LOC102724715	lncRNA	0.0584478	0.136986	XR_934678.1	LOC102724715	hsa:102724715	uncharacterized LOC102724715
LOC102724714	lncRNA	0	0	XR_933302.1	LOC102724714	hsa:102724714	uncharacterized LOC102724714
LOC102724717	lncRNA	0	0	XR_433489.1	LOC102724717	hsa:102724717	uncharacterized LOC102724717
LOC102724716	mRNA	0	0	XP_006722433.1	LOC102724716	hsa:102724716	serine/arginine repetitive matrix protein 3-like
LOC102724711	lncRNA	0	0.174257	XR_931004.1	LOC102724711	hsa:102724711	uncharacterized LOC102724711
LOC102724710	lncRNA	0	0	NR_125827.1	LOC102724710	hsa:102724710	uncharacterized LOC102724710
RP11-756H20.1	lncRNA	0	0
SI	mRNA	0.160632	0.160004	NM_001041.3	SI	hsa:6476	sucrase-isomaltase (alpha-glucosidase)
LOC102724713	lncRNA	0	0	XR_430600.1	LOC102724713	hsa:102724713	uncharacterized LOC102724713
SWI5	mRNA	19.5375	20.8193	NM_001040011.1	SWI5	hsa:375757	SWI5 recombination repair homolog (yeast)
LOC102724712	lncRNA	0.354984	0	XR_950380.1	LOC102724712	hsa:102724712	uncharacterized LOC102724712
DYM	mRNA	6.25926	6.29875	NM_017653.3	DYM	hsa:54808	dymeclin
LOC102724719	lncRNA	0	0	NR_120678.1	LOC102724719	hsa:102724719	uncharacterized LOC102724719
LOC102724718	lncRNA	0	0	XR_427346.1	LOC102724718	hsa:102724718	uncharacterized LOC102724718
LOC102724720	lncRNA	0	0	XR_431892	LOC102724720	hsa:102724720	uncharacterized LOC102724720
LOC102724726	ncRNA	0	0	LOC102724726	LOC102724726		coxsackievirus and adenovirus receptor-like
LOC102724725	ncRNA	0	0.0307308	LOC102724725	LOC102724725		zinc finger protein 100-like
TF	mRNA	358.996	337.527	NM_001063.3	TF	hsa:7018	transferrin
LOC102724728	mRNA	0	0	XR_951378.1	LOC102724728	hsa:102724728	putative POM121-like protein 1-like
TG	mRNA	0.00571133	0.00669294	NM_003235.4	TG	hsa:7038	thyroglobulin
LOC102724727	ncRNA	0	0	LOC102724727	LOC102724727		protein FRG1B-like
LOC102724722	lncRNA	0	0	XR_431986.1	LOC102724722	hsa:102724722	uncharacterized LOC102724722
TH	mRNA	0	0	NM_199293.2	TH	hsa:7054	tyrosine hydroxylase
LOC102724721	lncRNA	0	0	XR_432858.1	LOC102724721	hsa:102724721	uncharacterized LOC102724721
LOC102724724	mRNA	0	0	XP_006726584.1	LOC102724724	hsa:102724724	collagen alpha-1(I) chain-like
LOC102724723	lncRNA	0	0	XR_432141	LOC102724723	hsa:102724723	uncharacterized LOC102724723
AC016629.8	lncRNA	0.685449	0.716419	NM_198055.1	MZF1	hsa:7593	myeloid zinc finger 1
LOC102724729	mRNA	0	0	XP_006715690.1	LOC102724729	hsa:102724729	formin-like protein 5-like
LOC100506753	lncRNA	0.883131	0.948673	NR_126338.1	AZIN1-AS1	hsa:100506753	uncharacterized LOC100506753
PCSK2	mRNA	0	0	NM_002594.4	PCSK2	hsa:5126	proprotein convertase subtilisin/kexin type 2
PCSK1	mRNA	0.0560718	0.0328545	NM_001177876.1	PCSK1	hsa:5122	proprotein convertase subtilisin/kexin type 1
SLC7A14	mRNA	0	0	NM_175917.2	SLC7A14	hsa:57709	solute carrier family 7, member 14
PCSK9	mRNA	69.8923	61.3637	NR_110451.1	PCSK9	hsa:255738	proprotein convertase subtilisin/kexin type 9
SLC7A13	mRNA	0	0	NM_138817.2	SLC7A13	hsa:157724	solute carrier family 7 (anionic amino acid transporter), member 13
PCSK7	mRNA	7.33438	9.24317	NM_004716.3	PCSK7	hsa:9159	proprotein convertase subtilisin/kexin type 7
SLC7A11	mRNA	2.74715	3.34832	NM_014331.3	SLC7A11	hsa:23657	solute carrier family 7 (anionic amino acid transporter light chain, xc- system), member 11
SLC7A10	mRNA	9.20405	6.71578	NM_019849.2	SLC7A10	hsa:56301	solute carrier family 7 (neutral amino acid transporter light chain, asc system), member 10
PCSK6	mRNA	27.7433	26.623	NM_138325.3	PCSK6	hsa:5046	proprotein convertase subtilisin/kexin type 6
PCSK5	mRNA	2.00947	1.62525	NR_120409.1	PCSK5	hsa:5125	proprotein convertase subtilisin/kexin type 5
PCSK4	mRNA	0.528092	0.479114	NM_017573.4	PCSK4	hsa:54760	proprotein convertase subtilisin/kexin type 4
CLYBL	mRNA	2.24805	1.14446	NR_104592.1	CLYBL	hsa:171425	citrate lyase beta like
VDAC1P12	ncRNA	0	0	VDAC1P12	VDAC1P12		voltage-dependent anion channel 1 pseudogene 12
VDAC1P11	ncRNA	0	0	VDAC1P11	VDAC1P11		voltage-dependent anion channel 1 pseudogene 11
GNGT1	mRNA	0	0.180176	NM_021955.3	GNGT1	hsa:2792	guanine nucleotide binding protein (G protein), gamma transducing activity polypeptide 1
VDAC1P10	ncRNA	0	0	VDAC1P10	VDAC1P10		voltage-dependent anion channel 1 pseudogene 10
GNGT2	mRNA	0	0	NM_031498.2	GNGT2	hsa:2793	guanine nucleotide binding protein (G protein), gamma transducing activity polypeptide 2
LOC100421372	ncRNA	4.33854	4.54334	LOC100421372	LOC100421372		zinc finger and SCAN domain containing 29 pseudogene
HYAL1	mRNA	0.322231	0.288763	NR_047690.1	HYAL1	hsa:3373	hyaluronoglucosaminidase 1
HYAL2	mRNA	49.2382	46.6108	NM_033158.4	HYAL2	hsa:8692	hyaluronoglucosaminidase 2
HYAL3	mRNA	9.20878	8.28997	NM_003549.3	HYAL3	hsa:8372	hyaluronoglucosaminidase 3
HYAL4	mRNA	0.340549	0.375604	NM_012269.2	HYAL4	hsa:23553	hyaluronoglucosaminidase 4
MCCD1P2	ncRNA	0	0	MCCD1P2	MCCD1P2		mitochondrial coiled-coil domain 1 pseudogene 2
SSSCA1	mRNA	54.331	67.3887	NM_006396	SSSCA1	hsa:10534	Sjogren syndrome/scleroderma autoantigen 1
L3HYPDH	mRNA	9.02471	9.5148	NM_144581.1	L3HYPDH	hsa:112849	L-3-hydroxyproline dehydratase (trans-)
MCCD1P1	ncRNA	0	0	MCCD1P1	MCCD1P1		mitochondrial coiled-coil domain 1 pseudogene 1
THUMPD3-AS1	lncRNA	9.68152	13.5355	NR_027007.2	THUMPD3-AS1	hsa:440944	THUMPD3 antisense RNA 1
LOC100421387	ncRNA	0	0	LOC100421387	LOC100421387		heterogeneous nuclear ribonucleoprotein A3 pseudogene
LOC100421386	ncRNA	0	0	LOC100421386	LOC100421386		glutamyl aminopeptidase (aminopeptidase A) pseudogene
LOC100421385	ncRNA	0	0	LOC100421385	LOC100421385		testis derived transcript (3 LIM domains) pseudogene
G2E3	mRNA	19.2039	19.5241	NM_017769	G2E3	hsa:55632	G2/M-phase specific E3 ubiquitin protein ligase
RP11-420A23.1	lncRNA	0.991653	0.550463
IGHMBP2	mRNA	17.2403	17.1701	NM_002180.2	IGHMBP2	hsa:3508	immunoglobulin mu binding protein 2
OR4H12P	ncRNA	0	0	OR4H12P	OR4H12P		olfactory receptor, family 4, subfamily H, member 12 pseudogene
LOC100421391	ncRNA	0.0599725	0	LOC100421391	EIF5P2		eukaryotic translation initiation factor 5 pseudogene 2
RP11-367N14.2	lncRNA	0.370893	0.724397
LOC100421390	ncRNA	0.0392184	0	LOC100421390	EIF5P1		eukaryotic translation initiation factor 5 pseudogene 1
ALS2CL	mRNA	0.692983	0.50858	NR_033815.1	ALS2CL	hsa:259173	ALS2 C-terminal like
PLK1S1	mRNA	5.68104	4.78102	NM_018474.4	KIZ	hsa:55857	kizuna centrosomal protein
PLEKHG4B	mRNA	0.0575879	0.0404913	NM_052909.3	PLEKHG4B	hsa:153478	pleckstrin homology domain containing, family G (with RhoGef domain) member 4B
RP5-921G16.2	lncRNA	0	0
LOC497256	miscRNA	0	0	XR_958559.1	LOC497256	hsa:497256	uncharacterized LOC497256
RNY5P10	ncRNA	0	0	RNY5P10	RNY5P10		RNA, Ro-associated Y5 pseudogene 10
XG	mRNA	0	0	NM_175569.2	XG	hsa:7499	Xg blood group
LOC100506790	lncRNA	0	0	NR_104652.1	LOC100506790	hsa:100506790	uncharacterized LOC100506790
LOC100506791	lncRNA	0	0
XK	mRNA	0	0	NM_021083.2	XK	hsa:7504	X-linked Kx blood group
THEMIS2	mRNA	0.584864	0.581538	NM_004848.3	THEMIS2	hsa:9473	thymocyte selection associated family member 2
GLB1L	mRNA	1.83334	1.67728	NM_024506.4	GLB1L	hsa:79411	galactosidase, beta 1-like
LBX2-AS1	lncRNA	2.75986	2.00982	NR_024606.1	LBX2-AS1	hsa:151534	LBX2 antisense RNA 1
LOC100506797	lncRNA	0	0	XR_425465.1	LOC100506797	hsa:100506797	uncharacterized LOC100506797
LOC101927600	lncRNA	0.405696	0.475423	XR_959877.1	LOC101927600	hsa:101927600	uncharacterized LOC101927600
TRBV11-1	mRNA	0	0	UPI0000115ABA	TRBV11-1		T cell receptor beta variable 11-1
TRBV11-2	mRNA	0	0	UPI0000115ABC	TRBV11-2		T cell receptor beta variable 11-2
LOC101927605	lncRNA	0	0	XR_933654.1	LOC101927605	hsa:101927605	uncharacterized LOC101927605
LOC101927602	lncRNA	0	0	XR_950690.1	LOC101927602	hsa:101927602	uncharacterized LOC101927602
LOC101927603	lncRNA	0	0.410462	XR_958523.1	LOC101927603	hsa:101927603	uncharacterized LOC101927603
TRBV11-3	mRNA	0	0	TRBV113	TRBV11-3		T cell receptor beta variable 11-3
LOC101927608	lncRNA	0	0	XR_253069	LOC101927608	hsa:101927608	uncharacterized LOC101927608
LOC101927609	lncRNA	0.78228	0.130962	XR_955451.1	LOC101927609	hsa:101927609	uncharacterized LOC101927609
LOC101927606	lncRNA	0	0	NR_131977.1	LOC101927606	hsa:101927606	uncharacterized LOC101927606
AC003958.2	lncRNA	0	0	NM_001146182.1	KRTAP16-1	hsa:100505753	keratin associated protein 16-1
PAMR1	mRNA	0.0151389	0	NM_015430.3	PAMR1	hsa:25891	peptidase domain containing associated with muscle regeneration 1
LOC101927611	lncRNA	0	0	XR_250774.1	LOC101927611	hsa:101927611	uncharacterized LOC101927611
RBPMSLP	ncRNA	0.148547	0	RBPMSLP	RBPMSLP		RNA binding protein with multiple splicing-like pseudogene
LOC101927610	lncRNA	0.195809	0.127479	XR_252273	LOC101927610	hsa:101927610	uncharacterized LOC101927610
LOC101927615	lncRNA	0	0	XR_949125.1	LOC101927615	hsa:101927615	uncharacterized LOC101927615
LOC101927613	lncRNA	0	0	XR_950453.1	LOC101927613	hsa:101927613	uncharacterized LOC101927613
IGHVIII-76-1	mRNA	0	0	IGHVIII761	IGHVIII-76-1		immunoglobulin heavy variable (III)-76-1 (pseudogene)
DKC1	mRNA	35.1897	43.5987	NR_110021.1	DKC1	hsa:1736	dyskeratosis congenita 1, dyskerin
LOC101927617	lncRNA	0.565756	0.220998	XR_252903	LOC101927617	hsa:101927617	uncharacterized LOC101927617
AC079610.2	mRNA	0.139855	0	NM_016260.2	IKZF2	hsa:22807	IKAROS family zinc finger 2 (Helios)
LOC101927623	lncRNA	0.0388398	0.0910304	NR_110996.1	LOC101927623	hsa:101927623	uncharacterized LOC101927623
LOC101927627	lncRNA	0	0.505137	XR_253207	LOC101927627	hsa:101927627	uncharacterized LOC101927627
RPL18P10	ncRNA	0.0890735	0	XR_915162.1	RPL18P10		ribosomal protein L18 pseudogene 10
RPL18P11	ncRNA	0	0	RPL18P11	RPL18P11		ribosomal protein L18 pseudogene 11
RPL18P12	ncRNA	0	0.0881237	RPL18P12	RPL18P12		ribosomal protein L18 pseudogene 12
RPL18P13	ncRNA	2.94193	5.03875	RPL18P13	RPL18P13		ribosomal protein L18 pseudogene 13
HCAR2	mRNA	1.65992	1.69863	NM_177551.3	HCAR2	hsa:338442	hydroxycarboxylic acid receptor 2
TRGC1	mRNA	0	0	UPI0004E4CC0E	TRGC1		T cell receptor gamma constant 1
HCAR3	mRNA	1.87509	2.38268	NM_006018.2	HCAR3	hsa:8843	hydroxycarboxylic acid receptor 3
EBP	mRNA	354.928	296.471	NM_006579.2	EBP	hsa:10682	emopamil binding protein (sterol isomerase)
HCAR1	mRNA	0.827064	1.02622	NM_032554.3	HCAR1	hsa:27198	hydroxycarboxylic acid receptor 1
CASP1P1	ncRNA	0	0.459962	CASP1P1	CASP1P1		caspase 1, apoptosis-related cysteine peptidase pseudogene 1
LOC389465	ncRNA	0.162552	0	LOC389465	LOC389465		Sjogren syndrome antigen B pseudogene
LOC101927628	mRNA	0	0	XP_011520630.1	LOC101927628	hsa:101927628	uncharacterized LOC101927628
CASP1P3	ncRNA	0.179472	0.184028	CASP1P3	CASP1P3		caspase 1, apoptosis-related cysteine peptidase pseudogene 3
CASP1P2	ncRNA	0.0366019	0.300248	NR_131905.1	CASP1P2		caspase 1, apoptosis-related cysteine peptidase pseudogene 2
LOC101927629	lncRNA	0	0	XR_933669.1	LOC101927629	hsa:101927629	uncharacterized LOC101927629
TRGC2	mRNA	0	0	UPI0004E4CAEA	TRGC2		T cell receptor gamma constant 2
LOC101927633	lncRNA	0	0	XR_431189.1	LOC101927633	hsa:101927633	uncharacterized LOC101927633
LOC101927634	lncRNA	0	0	XR_252470.1	LOC101927634	hsa:101927634	uncharacterized LOC101927634
PBX2P1	ncRNA	0.0907478	0.230414	PBXP1	PBX2P1		pre-B-cell leukemia homeobox 2 pseudogene 1
LOC101927632	lncRNA	2.08544	1.34412	XR_955996.1	LOC101927632	hsa:101927632	uncharacterized LOC101927632
LOC101927638	ncRNA	0	0	LOC101927638	LOC101927638		solute carrier family 22 member 24-like
LOC101927635	lncRNA	0.0705816	0.6617	XR_254145	LOC101927635	hsa:101927635	uncharacterized LOC101927635
ECD	mRNA	17.0295	16.4689	NR_024203.1	ECD	hsa:11319	ecdysoneless homolog (Drosophila)
PHOX2B	mRNA	0	0	NM_003924.3	PHOX2B	hsa:8929	paired-like homeobox 2b
PHOX2A	mRNA	0	0	NM_005169.3	PHOX2A	hsa:401	paired-like homeobox 2a
FERP1	ncRNA	3.47016	3.56717	FERps	FERP1		fer (fps/fes related) tyrosine kinase (phosphoprotein NCP94) pseudogene 1
RHPN2P1	ncRNA	0.000995871	0	UPI0001750363	RHPN2P1		rhophilin, Rho GTPase binding protein 2 pseudogene 1
STT3A	mRNA	65.1426	70.1881	NM_152713.4	STT3A	hsa:3703	STT3A, subunit of the oligosaccharyltransferase complex (catalytic)
IGHV3OR16-6	ncRNA	0.0196331	0.046015	XR_951048.1	IGHV3OR16-6		immunoglobulin heavy variable 3/OR16-6 (pseudogene)
IGHV3OR16-7	ncRNA	0	0	IGHV3OR167	IGHV3OR16-7		immunoglobulin heavy variable 3/OR16-7 (pseudogene)
LOC389473	ncRNA	0.340156	0.569455	UPI00002373E8	LOC389473		chromosome 5 open reading frame 13 pseudogene
IGHV3OR16-8	mRNA	0	0	IGHV3OR168	IGHV3OR16-8		immunoglobulin heavy variable 3/OR16-8 (non-functional)
STT3B	mRNA	115.586	123.109	NM_178862.2	STT3B	hsa:201595	STT3B, subunit of the oligosaccharyltransferase complex (catalytic)
ACTL10	mRNA	0.428502	0.809017	NM_001024675.1	ACTL10	hsa:170487	actin-like 10
RP11-85B7.2	lncRNA	0.0170232	0
LOC101927644	mRNA	0.0411927	0	XP_005276412.1	LOC101927644	hsa:101927644	putative proline-rich protein 21-like
LOC101927645	mRNA	0.442916	0.35684	XP_005276450.1	LOC101927645	hsa:101927645	putative uncharacterized protein FLJ44967-like
EDA	mRNA	0	0	NM_001399.4	EDA	hsa:1896	ectodysplasin A
LOC101927649	ncRNA	0	0
LOC101927646	lncRNA	0	0	XR_931725.1	LOC101927646	hsa:101927646	uncharacterized LOC101927646
LOC101927647	lncRNA	0	0	XR_940620.1	LOC101927647	hsa:101927647	uncharacterized LOC101927647
MEA1	mRNA	53.243	55.585	NM_014623.2	MEA1	hsa:4201	male-enhanced antigen 1
RGPD4-AS1	lncRNA	0	0	NR_024439.1	RGPD4-AS1	hsa:729121	RGPD4 antisense RNA 1 (head to head)
FYTTD1P1	ncRNA	0.0775672	0.127258	FYTTD1P1	FYTTD1P1		forty-two-three domain containing 1 pseudogene 1
LOC100132498	ncRNA	0	0	LOC100132498	LOC100132498		centromere protein N pseudogene
LOC101927656	lncRNA	0	0.242293	XR_431192.1	LOC101927656	hsa:101927656	uncharacterized LOC101927656
LOC101927654	ncRNA	0	0	LOC101927654	LOC101927654		peptidyl-prolyl cis-trans isomerase A-like
EED	mRNA	8.65358	9.3661	NM_152991.2	EED	hsa:8726	embryonic ectoderm development
DARS2	mRNA	21.2555	21.9088	NM_018122.4	DARS2	hsa:55157	aspartyl-tRNA synthetase 2, mitochondrial
LOC101927651	lncRNA	0.0501328	0	NR_110784.1	LOC101927651	hsa:101927651	uncharacterized LOC101927651
LOC101927652	lncRNA	0	0	XR_935310.1	LOC101927652	hsa:101927652	uncharacterized LOC101927652
SGK223	mRNA	5.8192	4.77684	NM_001080826.2	SGK223	hsa:157285	homolog of rat pragma of Rnd2
AKR1B1P6	ncRNA	0	0	AKR1B1P6	AKR1B1P6		aldo-keto reductase family 1, member B1 pseudogene 6
AKR1B1P7	ncRNA	0	0	AKR1B1P7	AKR1B1P7		aldo-keto reductase family 1, member B1 pseudogene 7
HP09025	lncRNA	0	0	NR_109783.1	HP09025	hsa:100652929	uncharacterized LOC100652929
LOC101927664	lncRNA	0	0	XR_954900.1	LOC101927664	hsa:101927664	uncharacterized LOC101927664
AKR1B1P4	ncRNA	0	0	ALDRL4	AKR1B1P4		aldo-keto reductase family 1, member B1 pseudogene 4
LOC101927665	lncRNA	0	0	XR_251250.1	LOC101927665	hsa:101927665	uncharacterized LOC101927665
AKR1B1P5	ncRNA	0	0	AKR1B1P5	AKR1B1P5		aldo-keto reductase family 1, member B1 pseudogene 5
LOC150776	miscRNA	3.78525	3.34553	NR_026922.1	LOC150776	hsa:150776	sphingomyelin phosphodiesterase 4, neutral membrane (neutral sphingomyelinase-3) pseudogene
AKR1B1P2	ncRNA	0	0	ALDRP	AKR1B1P2		aldo-keto reductase family 1, member B1 pseudogene 2
AKR1B1P3	ncRNA	0	0	NR_003583.1	AKR1B1P3		aldo-keto reductase family 1, member B1 pseudogene 3
IGHV1OR16-1	ncRNA	0	0	IGHV1OR161	IGHV1OR16-1		immunoglobulin heavy variable 1/OR16-1 (pseudogene)
AKR1B1P1	ncRNA	0	0	ALDRL1	AKR1B1P1		aldehyde reductase family 1, member B1 pseudogene 1
LOC101927669	lncRNA	0	0	XR_244292.1	LOC101927669	hsa:101927669	uncharacterized LOC101927669
STSP1	ncRNA	0	0	STSP1	STSP1		steroid sulfatase (microsomal) pseudogene 1
LOC101927662	mRNA	0	0	XP_005255064.1	LOC101927662	hsa:101927662	uncharacterized LOC101927662
ACVR1B	mRNA	14.3072	12.7829	NM_020328.3	ACVR1B	hsa:91	activin A receptor, type IB
LOC101927663	lncRNA	9.65557	12.1091	XR_431129.1	LOC101927663	hsa:101927663	uncharacterized LOC101927663
LOC101927660	lncRNA	0	0	XR_250988.1	LOC101927660	hsa:101927660	uncharacterized LOC101927660
LOC101927661	lncRNA	0	0	NR_110568.1	LOC101927661	hsa:101927661	uncharacterized LOC101927661
ACVR1C	mRNA	1.00624	1.25567	NM_145259.2	ACVR1C	hsa:130399	activin A receptor, type IC
EFS	mRNA	0.0309473	0	NM_032459.2	EFS	hsa:10278	embryonal Fyn-associated substrate
RP11-257I8.2	lncRNA	0	0
APOPT1	mRNA	14.9329	17.0413	NR_126431.1	APOPT1	hsa:84334	apoptogenic 1, mitochondrial
MDH1B	mRNA	0.0566863	0.110715	NR_104261.1	MDH1B	hsa:130752	malate dehydrogenase 1B, NAD (soluble)
LOC101927675	lncRNA	0	0	XR_431942.1	LOC101927675	hsa:101927675	uncharacterized LOC101927675
LOC101927676	lncRNA	0	0	XR_933682.1	LOC101927676	hsa:101927676	uncharacterized LOC101927676
EGF	mRNA	1.20695	1.85891	NM_001963.4	EGF	hsa:1950	epidermal growth factor
SWT1	mRNA	1.62889	1.52708	NM_017673.6	SWT1	hsa:54823	SWT1 RNA endoribonuclease homolog (S. cerevisiae)
LOC101927670	lncRNA	0.204567	0	XR_251868	LOC101927670	hsa:101927670	uncharacterized LOC101927670
LOC101927673	lncRNA	0.794818	0.724441	XR_252904	LOC101927673	hsa:101927673	uncharacterized LOC101927673
LOC101927674	lncRNA	0.135232	0	XR_425596.1	LOC101927674	hsa:101927674	uncharacterized LOC101927674
ACVR2B	mRNA	1.72572	1.35317	NM_001106.3	ACVR2B	hsa:93	activin A receptor, type IIB
ACVR2A	mRNA	2.91611	2.4997	NM_001616.4	ACVR2A	hsa:92	activin A receptor, type IIA
[truncated: 39,767 more rows]
